# Supplementary material for: A Computational Toolbox to Investigate the Metabolic Potential and Resource Allocation in Fission Yeast
Source: mSystems. 2022 Aug 11;7(4):e00423-22. doi: 10.1128/msystems.00423-22 (PMC9426579; doi:10.1128/msystems.00423-22)
Supplement: TABLE S1 [file msystems.00423-22-s0004.xls]

## Sheet: Sheet1
C source	rid	Choi 2010 (CHFY0201)	Our measurements (CBS1042)	Experimental evaluation (growth/no growth)	pomGEM predicted specific growth rate	pomGEM evaluation (growth/no growth)		Result	Count
D-glucose	R_EX_glc__D_e	1	1	1	0.0937778	1		True Growth	5
Sucrose	R_EX_sucr_e	1	1	1	0.191105	1		False Growth	0
D-fructose	R_EX_fru_e	ND	1	1	0.0937778	1		True No Growth	15
Maltose	R_EX_malt_e	1	1	1	0.191105	1		False No Growth	1
Alpha-ketoglutarate	R_EX_akg_e	ND	0	0	2.77556e-14	0
Acetate	R_EX_ac_e	0	0	0	0	0		ND: not determined
Citrate	R_EX_cit_e	ND	0	0	2.08167e-14	0
Ethanol	R_EX_etoh_e	ND	0	0	-1.38778e-14	0
Glutamine	R_EX_gln__L_e	ND	0	0	1.10328e-12	0
Glycerol	R_EX_glyc_e	0	0	0	0	0
L-malate	R_EX_mal__L_e	ND	0	0	-4.51028e-14	0
D-mannose	R_EX_man_e	ND	0	0	0	0
L-methionine	R_EX_met__L_e	ND	0	0	0	0
Oxaloacetate	R_EX_oaa_e	ND	0	0	-1.67227e-12	0
L-proline	R_EX_pro__L_e	ND	0	0	0	0
Pyruvate	R_EX_pyr_e	ND	0	0	5.55112e-14	0
D-ribose	R_EX_rib__D_e	1	0	1	0	0
D-melibiose	R_EX_melib_e	0	ND	0	0	0
D-raffinose	R_EX_raffin_e	1	ND	1	0.0937778	1
Succinate	R_EX_succ_e	0	ND	0	0	0
D-trehalose	R_EX_tre_e	0	ND	0	0	0
