# Supplementary material for: A Computational Toolbox to Investigate the Metabolic Potential and Resource Allocation in Fission Yeast
Source: mSystems. 2022 Aug 11;7(4):e00423-22. doi: 10.1128/msystems.00423-22 (PMC9426579; doi:10.1128/msystems.00423-22)
Supplement: TABLE S2 [file msystems.00423-22-s0005.xls]

## Sheet: Sheet1
Gene	Predicted specific growth rate	Predicted Phenotype	Predicted Phenotype Code	Experimental Phenotype Code		Result	Count
SPCC1223.08c	0	lethal	E	E		True Lethal	65
SPBC1271.09	1.74428	silent	V	V		False Lethal	57
SPBC2G5.05	0	lethal	E	E		True Viable	427
SPAC8F11.09c	1.74428	silent	V	V		False Viable	155
SPCC126.10	1.74428	silent	V	V
SPCC70.03c	1.54235	partial	V	V		E - essential
SPAC8C9.05	1.74428	silent	V	V		V - viable
SPAC1805.16c	1.74428	silent	V	V
SPCC11E10.05c	1.74428	silent	V	V
SPAC4D7.06c	1.74428	silent	V	V
SPCC1672.09	1.74428	silent	V	V
SPCC417.10	1.74428	silent	V	V
SPAC23C11.05	1.74428	silent	V	E
SPAC9E9.06c	1.74428	silent	V	E
SPAC4G9.09c	1.74428	silent	V	V
SPAC56E4.03	1.73088	partial	V	V
SPAC4G9.10	1.74428	silent	V	V
SPAC13G6.11c	0	lethal	E	E
SPBC1539.03c	1.74428	silent	V	V
SPAC343.05	1.74428	silent	V	E
SPAC637.05c	1.74428	silent	V	E
SPAPB2B4.05	1.74428	silent	V	E
SPCC965.03	1.74428	silent	V	E
SPBC3B9.18c	1.74428	silent	V	E
SPAC7D4.10	1.74428	silent	V	E
SPBC1685.16	1.74428	silent	V	E
SPBC1289.05c	1.74428	silent	V	E
SPAC732.01	1.74428	silent	V	E
SPAC11E3.07	1.74428	silent	V	E
SPAC1B3.14	1.74428	silent	V	E
SPAC17A2.03c	1.74428	silent	V	E
SPAC2C4.13	1.74428	silent	V	E
SPBC30D10.03c	1.74428	silent	V	V
SPAC3F10.11c	1.74428	silent	V	V
SPAC11G7.03	1.69644	partial	V	V
SPBC902.05c	1.69644	partial	V	V
SPAC27E2.06c	1.74428	silent	V	E
SPAC1F5.07c	0	lethal	E	V
SPBC1A4.06c	1.74428	silent	V	E
SPCC18.16c	0	lethal	E	E
SPCC576.03c	1.74428	silent	V	E
SPCC1672.05c	1.74428	silent	V	E
SPBC1815.01	0	lethal	E	V
SPAC6G10.09	1.74428	silent	V	E
SPAPB8E5.03	0	lethal	E	V
SPAC29B12.04	1.74428	silent	V	V
SPCC576.06c	1.74428	silent	V	E
SPAC31G5.04	1.74428	silent	V	V
SPAC977.17	0.38171	partial	V	V
SPAC56E4.04c	0	lethal	E	E
SPBC16A3.10	1.74428	silent	V	V
SPBC887.01	1.74428	silent	V	V
SPAC644.08	1.74428	silent	V	V
SPBC713.07c	1.74428	silent	V	V
SPAC24C9.09	1.74428	silent	V	E
SPCC1235.13	0	lethal	E	V
SPBC30D10.05c	1.74428	silent	V	V
SPBC577.12	1.74428	silent	V	V
SPAC890.07c	1.74428	silent	V	V
SPBC14C8.05c	1.74428	silent	V	V
SPAC140.01	1.74428	silent	V	V
SPCC330.12c	1.74428	silent	V	V
SPCC1442.12	0	lethal	E	E
SPAP7G5.04c	1.74428	silent	V	V
SPBC1734.09	1.74428	silent	V	V
SPAC4G9.12	1.74428	silent	V	V
SPBC23E6.10c	1.74428	silent	V	V
SPCC320.05	1.74428	silent	V	V
SPAC1687.16c	1.74428	silent	V	V
SPBC409.13	1.74428	silent	V	E
SPAC13G7.12c	1.74428	silent	V	V
SPCC132.04c	1.70018	partial	V	V
SPAC24C9.03	0	lethal	E	E
SPBC16G5.02c	1.74428	silent	V	V
SPAC6G10.03c	1.74428	silent	V	V
SPAC1805.06c	0	lethal	E	V
SPBPB21E7.09	1.69867	partial	V	V
SPAC17A5.15c	1.74428	silent	V	E
SPAPB24D3.02c	1.74428	silent	V	V
SPAC3G9.02	1.74428	silent	V	V
SPAC4D7.08c	0	lethal	E
SPAC18B11.05	1.74428	silent	V	E
SPAC806.06c	0	lethal	E	E
SPAC823.11	1.74428	silent	V	E
SPAC4F10.02	1.74428	silent	V	V
SPAC13G6.14	1.74428	silent	V	V
SPAC922.06	1.74428	silent	V	V
SPAC13G7.01c	0	lethal	E	E
SPAC17G6.15c	1.74428	silent	V	V
SPBC1A4.02c	1.74428	silent	V	V
SPAC24B11.05	1.74428	silent	V	V
SPBC16E9.05	0	lethal	E	E
SPAC1782.11	1.74428	silent	V	V
SPBC409.10	0	lethal	E	V
SPBC31E1.02c	1.74428	silent	V	V
SPCC830.11c	1.74428	silent	V	E
SPAP27G11.09c	1.74428	silent	V	E
SPCC70.07c	0	lethal	E	E
SPBC17A3.09c	1.74428	silent	V	V
SPBC36.06c	0	lethal	E	V
SPBC342.02	1.74428	silent	V	E
SPAC139.02c	1.74139	partial	V	V
SPAC4G8.12c	1.74428	silent	V	E
SPAC13C5.05c	1.74428	silent	V	V
SPBC30D10.07c	0	lethal	E	E
SPAC694.03	1.74428	silent	V	V
SPBC582.08	1.73329	partial	V	V
SPBC18H10.16	1.74428	silent	V	V
SPCC1739.06c	1.74428	silent	V	V
SPBC1773.05c	1.74428	silent	V	V
SPCC1322.05c	1.74428	silent	V	V
SPAC4G9.15	1.74428	silent	V	V
SPCC1827.06c	1.74428	silent	V	E
SPAC1002.03c	1.74428	silent	V	V
SPCC1183.03c	1.74428	silent	V	E
SPAC19G12.04	1.74428	silent	V	V
SPAC1002.12c	1.74428	silent	V	V
SPAC23A1.03	1.74428	silent	V	V
SPBP8B7.18c	1.74428	silent	V	V
SPBC32F12.11	0	lethal	E	V
SPAC4F8.15	0	lethal	E	V
SPACUNK4.10	1.74428	silent	V	V
SPAC15E1.04	0	lethal	E	V
SPAC56E4.02c	1.74428	silent	V	E
SPAC5D6.06c	1.74428	silent	V	V
SPAC3H1.07	1.66559	partial	V	V
SPAC17A5.13	0	lethal	E	E
SPAC24B11.09	1.74052	partial	V	V
SPCC1235.11	1.74052	partial	V	V
SPAP7G5.02c	0	lethal	E	E
SPCC777.09c	1.74428	silent	V	V
SPBC19C2.07	1.69396	partial	V	E
SPBC19C7.03	1.74428	silent	V	V
SPAC4G8.09	1.74428	silent	V	E
SPAC4A8.14	1.74428	silent	V	V
SPAC513.05	1.74428	silent	V	V
SPAC22E12.16c	1.74428	silent	V
SPAC343.16	1.74428	silent	V	V
SPBP4H10.15	1.74428	silent	V	E
SPBC530.10c	0	lethal	E	V
SPCC1620.06c	0	lethal	E	E
SPAC4F10.05c	1.74428	silent	V	V
SPAC806.07	0	lethal	E	V
SPCC24B10.21	1.70286	partial	V	V
SPAPYUG7.05	1.74428	silent	V	E
SPAC21E11.08	1.74428	silent	V	E
SPBC18E5.02c	1.74428	silent	V	E
SPCC569.08c	0	lethal	E	V
SPCC18B5.08c	1.74428	silent	V	E
SPBC16H5.06	1.54386	partial	V	V
SPBC29A3.18	1.54386	partial	V	V
SPBP23A10.15c	1.54386	partial	V	E
SPMIT.05	1.54386	partial	V	#N/A
SPCC613.10	1.54386	partial	V	V
SPCC737.02c	1.54386	partial	V	V
SPAC1782.07	1.54386	partial	V	V
SPCC1682.01	1.54386	partial	V	V
SPBC16C6.08c	1.54386	partial	V	V
SPBC8D2.18c	0	lethal	E	V
SPBC18H10.02	1.74428	silent	V	V
SPAC6F12.13c	0	lethal	E	E
SPAC922.07c	1.74428	silent	V	V
SPCC645.02	0	lethal	E	V
SPAC15A10.06	1.74428	silent	V	V
SPAC18B11.02c	1.74428	silent	V	V
SPBP26C9.02c	1.74428	silent	V	V
SPBC1773.06c	1.74428	silent	V	V
SPAC25G10.05c	1.74428	silent	V	V
SPBP35G2.12	1.74428	silent	V	V
SPACUNK4.15	1.74428	silent	V	V
SPAC1952.09c	1.74428	silent	V	V
SPCC16A11.06c	1.74428	silent	V	E
SPCC622.12c	1.74428	silent	V	V
SPBC1734.12c	1.74428	silent	V	V
SPAC20G8.07c	1.74428	silent	V	V
SPBC83.13	1.66901	partial	V	V
SPCC1442.09	1.74428	silent	V	E
SPBC3H7.07c	1.74428	silent	V	V
SPBC460.01c	1.42284	partial	V	#N/A
SPAC23C11.09	1.74428	silent	V	E
SPCC4B3.05c	0	lethal	E	V
SPAC1556.04c	1.74428	silent	V	V
SPAC22G7.06c	0	lethal	E	V
SPAC343.19	1.74428	silent	V	V
SPCC1442.16c	1.74428	silent	V	V
SPCPB16A4.03c	0	lethal	E	V
SPBPB8B6.03	1.74428	silent	V
SPAC227.18	1.74428	silent	V	V
SPBC32F12.01c	1.74428	silent	V	V
SPAC1556.07	0	lethal	E	E
SPBC14F5.09c	0	lethal	E	V
SPAC17H9.08	1.74332	partial	V	V
SPBC428.03c	1.74428	silent	V	V
SPAC926.09c	0	lethal	E	V
SPAC4A8.11c	0	lethal	E	E
SPAC1142.06	1.74428	silent	V	V
SPCC1322.04	1.74428	silent	V	E
SPAC16C9.02c	1.74428	silent	V	V
SPAC1952.13	1.74428	silent	V	E
SPBC1703.13c	0.480431	partial	V	V
SPAC5H10.06c	1.74428	silent	V	V
SPBC660.07	1.74428	silent	V	V
SPBC409.18	1.74428	silent	V	V
SPBC56F2.11	1.74428	silent	V	V
SPAC13G7.06	1.74428	silent	V	V
SPBC4C3.03	1.74428	silent	V	E
SPAC15E1.05c	1.74428	silent	V	V
SPBC428.14	1.74428	silent	V	V
SPAC3G9.13c	1.74428	silent	V	E
SPAC9E9.11	1.74428	silent	V	V
SPAC6F6.11c	1.74428	silent	V	V
SPCC553.02	0	lethal	E	E
SPBC1778.03c	1.74428	silent	V	V
SPAC4F8.07c	1.74428	silent	V	E
SPAC1834.05	1.74428	silent	V	V
SPBC337.16	0	lethal	E	V
SPAC688.04c	1.74428	silent	V	V
SPBC839.16	0	lethal	E	V
SPCC4G3.02	1.74428	silent	V	V
SPBC1105.15c	1.74428	silent	V	V
SPAC1834.02	0	lethal	E	E
SPAC9E9.03	1.74428	silent	V	V
SPAC1805.09c	1.74428	silent	V	V
SPBC337.15c	0	lethal	E	V
SPCC4G3.04c	0	lethal	E	V
SPBC146.12	0	lethal	E	V
SPAC1687.12c	0	lethal	E	V
SPCC162.05	0	lethal	E	V
SPBC2D10.18	0	lethal	E	V
SPAC19G12.11	0	lethal	E	V
SPBC106.04	1.74428	silent	V	V
SPBC839.06	1.74428	silent	V	V
SPAC26H5.13c	1.74428	silent	V	E
SPAC3H8.06	1.74428	silent	V	E
SPCC320.09	0	lethal	E	E
SPBC21C3.10c	1.74428	silent	V	E
SPBC2G2.02	1.74428	silent	V	V
SPCC794.12c	1.42088	partial	V	V
SPAPB2B4.01c	1.74428	silent	V	E
SPAC29B12.14c	1.74428	silent	V	V
SPAC1A6.05c	1.74428	silent	V	V
SPCC965.14c	1.74428	silent	V	V
SPBC19F5.03	1.74428	silent	V	E
SPCC330.06c	1.74428	silent	V	V
SPCC794.07	1.41585	partial	V	V
SPAC26F1.03	1.41585	partial	V	E
SPBC30D10.13c	1.41585	partial	V	V
SPAC144.12	0	lethal	E	E
SPBC1718.04	0	lethal	E	E
SPAC31G5.05c	1.66035	partial	V	E
SPBC21H7.07c	1.74428	silent	V	V
SPBC2F12.14c	0	lethal	E	E
SPAPB1A11.03	1.74428	silent	V	V
SPCC1223.14	0	lethal	E	E
SPBC30D10.16	1.74428	silent	V	V
SPBC1604.04	1.74428	silent	V	V
SPAC16E8.04c	1.74428	silent	V	E
SPAC1D4.08	0	lethal	E	E
SPAC15A10.01	1.74428	silent	V	E
SPCC16C4.10	1.63387	partial	V	V
SPBC1271.04c	1.74428	silent	V	E
SPBC13A2.03	0	lethal	E	E
SPCC757.07c	1.74428	silent	V	V
SPBC2D10.09	1.74428	silent	V	V
SPAC22F3.10c	1.74428	silent	V	V
SPBC27B12.06	1.74428	silent	V	E
SPAC823.10c	0	lethal	E	V
SPCC1827.02c	1.74428	silent	V	V
SPAC31G5.15	1.74428	silent	V	V
SPAC869.02c	1.74428	silent	V	V
SPBC26H8.01	1.74428	silent	V	V
SPBC23E6.06c	1.74428	silent	V	E
SPAPB1E7.05	1.74428	silent	V	V
SPBC12C2.13c	1.74428	silent	V	V
SPBC119.10	1.74428	silent	V
SPBC1773.10c	1.74428	silent	V	E
SPBC12C2.07c	1.74428	silent	V	V
SPAC227.03c	1.74428	silent	V	V
SPCC191.11	1.74428	silent	V	V
SPBC106.15	0	lethal	E	E
SPAC24C9.02c	1.74428	silent	V	V
SPAC1F8.07c	1.74128	partial	V	E
SPCC320.14	1.74029	partial	V	V
SPBC14F5.04c	0	lethal	E	E
SPBC359.02	1.74428	silent	V	E
SPAC23H4.10c	1.74428	silent	V	V
SPAC56F8.06c	1.74428	silent	V	V
SPCC338.07c	1.74428	silent	V	V
SPBC4B4.01c	0	lethal	E	E
SPAC1B2.03c	1.74428	silent	V	V
SPAC4F8.14c	0	lethal	E	E
SPCC4B3.10c	1.74428	silent	V	V
SPCC1450.13c	1.74428	silent	V	E
SPBC1604.05	1.74071	partial	V	E
SPBC3D6.05	1.74428	silent	V	V
SPCC736.06	1.74428	silent	V	V
SPAC29E6.05c	1.74428	silent	V	V
SPAC2F7.16c	1.74428	silent	V
SPAC144.03	0	lethal	E	V
SPBC56F2.09c	0	lethal	E	V
SPBC215.08c	0	lethal	E	V
SPAC11D3.15	1.74428	silent	V	V
SPAC9E9.09c	1.74428	silent	V	V
SPCC830.10	1.74428	silent	V	V
SPBC418.01c	1.74428	silent	V	V
SPBC56F2.10c	1.74428	silent	V	V
SPAC4H3.10c	1.71733	partial	V	E
SPBC16G5.18	0	lethal	E	E
SPBC725.15	0	lethal	E	V
SPAC1296.01c	1.74428	silent	V	V
SPAC3F10.04	1.74428	silent	V	V
SPAC1071.10c	1.74428	silent	V	E
SPBC776.03	1.74428	silent	V	V
SPAC3A11.07	1.74428	silent	V	V
SPAC19G12.05	1.72997	partial	V	V
SPBC947.15c	1.74428	silent	V	V
SPACUNK4.07c	1.74428	silent	V
SPCC18B5.01c	1.74428	silent	V	V
SPBC25H2.03	1.74428	silent	V	V
SPAC1093.03	1.74428	silent	V	V
SPBC17G9.11c	1.74428	silent	V	E
SPBC1105.02c	1.74428	silent	V	V
SPCC13B11.01	1.74428	silent	V	V
SPBC428.11	1.74428	silent	V	V
SPBC1677.03c	1.74428	silent	V	E
SPBC31F10.03	1.74428	silent	V	V
SPBC24C6.03	1.74428	silent	V	E
SPAC25B8.06c	1.74428	silent	V	V
SPBC887.15c	1.74428	silent	V	V
SPAP8A3.03	1.74428	silent	V	V
SPBC3E7.16c	1.74428	silent	V	V
SPAC17A2.05	1.54235	partial	V	V
SPAC5D6.09c	1.74428	silent	V	V
SPAC1B3.01c	1.74428	silent	V	V
SPAC1486.01	1.74428	silent	V	V
SPAC186.08c	1.74428	silent	V	V
SPBC16D10.06	1.74428	silent	V	V
SPCC1281.01	0	lethal	E	E
SPAC821.10c	1.74428	silent	V	V
SPAC25B8.03	1.74406	partial	V	V
SPCC1281.07c	1.74428	silent	V	V
SPBC1683.07	1.74428	silent	V	V
SPCC1827.03c	1.74428	silent	V	V
SPAC19A8.15	1.74428	silent	V	E
SPCC330.05c	0	lethal	E
SPBC405.01	0	lethal	E
SPCC13B11.04c	1.74428	silent	V	V
SPAPB17E12.14c	1.74428	silent	V	V
SPCPB1C11.01	1.64697	partial	V	V
SPAC23D3.11	1.74428	silent	V	V
SPCC1223.02	1.74428	silent	V	V
SPCC306.08c	1.53271	partial	V	V
SPBC3F6.02c	0	lethal	E	E
SPAC20G4.07c	1.74428	silent	V	V
SPAC24B11.13	0	lethal	E	V
SPAC6G10.08	1.74428	silent	V	V
SPBC215.09c	0	lethal	E	E
SPAC3G9.06	1.74428	silent	V	E
SPAC23A1.12c	1.74428	silent	V	E
SPAC4G9.20c	0	lethal	E	V
SPBC19G7.02	0	lethal	E	V
SPBPB2B2.13	1.74428	silent	V	V
SPAC2F3.09	0	lethal	E	E
SPAC3A12.18	1.63387	partial	V	E
SPCC4B3.04c	1.74428	silent	V	V
SPAC23D3.14c	1.74428	silent	V
SPAC26F1.06	1.74428	silent	V	E
SPAC13G6.06c	1.74428	silent	V	V
SPAC31G5.14	1.74428	silent	V	V
SPBP19A11.01	1.74428	silent	V	E
SPAC25B8.09	1.74428	silent	V	V
SPAC16.03c	0	lethal	E	V
SPAC29B12.10c	1.74428	silent	V	V
SPBPJ4664.01	0	lethal	E	V
SPCC18.18c	1.21677	partial	V
SPBC24C6.04	1.54235	partial	V	V
SPCC757.03c	1.74428	silent	V	V
SPAC1F7.09c	1.74428	silent	V	V
SPCC1450.15	1.74428	silent	V	E
SPAC824.07	1.74428	silent	V	V
SPBC1709.07	0	lethal	E	E
SPAC22A12.08c	0	lethal	E	E
SPAC5H10.09c	1.74428	silent	V	V
SPAC10F6.13c	1.74139	partial	V	V
SPBC2G2.01c	0	lethal	E	V
SPBC56F2.12	1.74428	silent	V	V
SPAC19D5.07	1.74428	silent	V	V
SPBC2G2.16	0	lethal	E	E
SPAPB1A10.04c	1.74428	silent	V	E
SPAC17G6.04c	1.74428	silent	V	V
SPBPB10D8.02c	1.74428	silent	V	V
SPCC338.14	1.74385	partial	V	V
SPCC1235.15	1.74428	silent	V	V
SPAC23C11.14	1.74428	silent	V	V
SPAC1F12.07	1.74428	silent	V	V
SPAC10F6.12c	1.74428	silent	V	V
SPBC713.12	0	lethal	E	E
SPCC569.05c	1.74428	silent	V	V
SPCC11E10.01	1.74428	silent	V	V
SPCC1620.08	1.67418	partial	V	V
SPAC16E8.17c	1.67418	partial	V	V
SPBP22H7.06	1.74428	silent	V	V
SPAC17G8.02	1.74428	silent	V	E
SPCC1020.06c	1.74428	silent	V	V
SPAC513.07	1.74428	silent	V	V
SPBC1198.05	0	lethal	E	E
SPBC1198.08	1.74428	silent	V	V
SPAC24C9.12c	1.56081	partial	V	V
SPAC1039.11c	1.74428	silent	V	V
SPBC2G2.13c	0	lethal	E	V
SPAC5H10.08c	1.74428	silent	V	V
SPBC19F5.04	1.74428	silent	V	E
SPAC18B11.04	1.74428	silent	V	V
SPAC4D7.04c	1.74428	silent	V	E
SPAC9.02c	1.74428	silent	V	V
SPCC285.09c	1.74428	silent	V	V
SPBC660.16	1.63387	partial	V	E
SPBC3H7.03c	0	lethal	E	V
SPBC776.15c	0	lethal	E	V
SPBC21C3.08c	1.74428	silent	V	V
SPBC17G9.03c	1.74428	silent	V	E
SPBC12C2.11	1.74428	silent	V	E
SPAC16E8.07c	1.74428	silent	V	E
SPBC23G7.13c	1.74428	silent	V	V
SPBPB2B2.09c	1.74428	silent	V	V
SPAC23D3.04c	1.74277	partial	V	V
SPAC3G9.11c	1.61618	partial	V	V
SPAC869.11	1.1254	partial	V	V
SPAC17G8.06c	1.74428	silent	V	V
SPAC26F1.13c	1.74428	silent	V	E
SPAC6C3.04	1.45008	partial	V	V
SPAC1486.06	0	lethal	E	E
SPBC12C2.12c	1.74428	silent	V	V
SPCC1840.02c	0	lethal	E	V
SPAC343.13	1.74428	silent	V	E
SPBC14F5.13c	0	lethal	E	V
SPAC1039.06	1.74029	partial	V	V
SPCC191.02c	0	lethal	E	V
SPBC1604.07	0.593784	partial	V	V
SPAC14C4.14	0.593784	partial	V	V
SPAC222.12c	0.593784	partial	V	V
SPBC1604.11	0.593784	partial	V	V
SPBC1734.13	0.593784	partial	V	V
SPMIT.10	0.593784	partial	V	#N/A
SPBC29A10.13	0.593784	partial	V	V
SPMIT.07	0.593784	partial	V	#N/A
SPAC23C4.11	0.593784	partial	V	V
SPCC1840.06	0.593784	partial	V	V
SPBC1198.10c	1.74428	silent	V	E
SPAC10F6.03c	0	lethal	E	E
SPBC1198.02	1.74428	silent	V	E
SPAC3A12.02	1.70855	partial	V	E
SPAC23H3.11c	1.74428	silent	V	V
SPAC2E1P5.01c	1.74428	silent	V	V
SPBC365.20c	1.74428	silent	V	V
SPAC328.09	1.74428	silent	V	V
SPAC2G11.13	1.74428	silent	V	V
SPAC343.01c	0	lethal	E	E
SPBC11B10.02c	1.74428	silent	V	V
SPAC607.04	1.74428	silent	V	E
SPAC2F3.08	1.74428	silent	V	V
SPBC839.11c	1.74428	silent	V	V
SPAC977.14c	1.74428	silent	V	V
SPBC1683.09c	1.74428	silent	V	V
SPBC713.03	1.74428	silent	V	V
SPCC970.08	1.74428	silent	V	E
SPAC4H3.09	1.74428	silent	V	E
SPBC3E7.15c	1.74428	silent	V	V
SPAPB1A10.12c	1.74428	silent	V	V
SPAC821.11	1.74428	silent	V	V
wt	1.74428	N/A	V	#N/A
SPBC26H8.06	1.74428	silent	V	E
SPAC4F10.20	1.74428	silent	V	V
SPAC17C9.10	1.74428	silent	V	V
SPCC1840.05c	1.74428	silent	V	V
SPAC1F7.05	1.74428	silent	V	E
SPBC25D12.04	1.74428	silent	V	E
SPAC19A8.03	1.74428	silent	V	V
SPAC732.02c	1.74428	silent	V	V
SPCC777.04	1.74428	silent	V	V
SPAPB1A10.07c	1.74428	silent	V	V
SPCC24B10.02c	1.74428	silent	V	V
SPAC3H5.11	1.74428	silent	V	V
SPAC323.01c	1.74428	silent	V	V
SPBC409.08	1.74428	silent	V	V
SPAC11G7.05c	1.74428	silent	V	V
SPAC869.10c	1.74428	silent	V	V
SPAC29B12.02c	1.74428	silent	V	V
SPCC306.04c	1.74428	silent	V	V
SPAC4H3.07c	1.74428	silent	V	V
SPCC4B3.01	1.74428	silent	V
SPAC1851.02	1.74428	silent	V	V
SPAC343.10	1.74428	silent	V	V
SPAC56F8.10	1.74428	silent	V	E
SPBC1773.08c	1.74428	silent	V	V
SPBC19C7.12c	1.74428	silent	V	V
SPBC32F12.03c	1.74428	silent	V	V
SPCC965.07c	1.74428	silent	V	V
SPBC14C8.04	1.74428	silent	V	V
SPAC1783.04c	1.74428	silent	V	V
SPCC132.02	1.74428	silent	V	V
SPBC16D10.07c	1.74428	silent	V	V
SPBC577.06c	1.74428	silent	V	V
SPBC26H8.03	1.74428	silent	V	V
SPAC22E12.10c	1.74428	silent	V	E
SPAC2F3.11	1.74428	silent	V	V
SPBC16D10.10	1.74428	silent	V	E
SPAC1687.21	1.74428	silent	V	V
SPAC22A12.11	1.74428	silent	V	V
SPAC977.16c	1.74428	silent	V	V
SPAC23D3.10c	1.74428	silent	V	V
SPBC1105.05	1.74428	silent	V	V
SPBC16C6.09	1.74428	silent	V	E
SPAPB1E7.09	1.74428	silent	V	V
SPAC22A12.07c	1.74428	silent	V	V
SPCC338.10c	1.74428	silent	V	V
SPAC1296.02	1.74428	silent	V	V
SPCC1739.09c	1.74428	silent	V	V
SPCC1442.08c	1.74428	silent	V	V
SPAC1B2.04	1.74428	silent	V	V
SPAC1486.08	1.74428	silent	V	V
SPAC3A11.09	1.74428	silent	V	V
SPAC25B8.05	1.74428	silent	V	V
SPAC29A4.15	1.74428	silent	V	E
SPAC24H6.11c	1.74428	silent	V	V
SPBC3H7.02	1.74428	silent	V	V
SPAC644.05c	1.74428	silent	V	E
SPBC3B8.04c	1.74428	silent	V	V
SPBC1683.01	1.74428	silent	V	V
SPAC1556.02c	1.74428	silent	V	V
SPBP23A10.16	1.74428	silent	V	V
SPAC1002.17c	1.74428	silent	V	V
SPAC56F8.03	1.74428	silent	V	E
SPBC12C2.08	1.74428	silent	V	V
SPBP26C9.03c	1.74428	silent	V	V
SPAC1F7.08	1.74428	silent	V	V
SPBC725.14	1.74428	silent	V	V
SPACUNK4.16c	1.74428	silent	V	V
SPBC14C8.03	1.74428	silent	V	V
SPBC3E7.10	1.74428	silent	V	V
SPAC15E1.08	1.74428	silent	V	E
SPAC9.12c	1.74428	silent	V	V
SPAC4G8.11c	1.74428	silent	V	V
SPAC3A12.12	1.74428	silent	V	V
SPCC364.07	1.74428	silent	V	V
SPCC13B11.03c	1.74428	silent	V	V
SPAC8E11.01c	1.74428	silent	V	V
SPBC3B8.03	1.74428	silent	V	V
SPCC895.03c	1.74428	silent	V	E
SPBC19C7.11	1.74428	silent	V	V
SPAC31G5.08	0	lethal	E	E
SPAC27F1.08	1.74428	silent	V	V
SPAC458.05	1.74428	silent	V	V
SPAC3F10.09	1.74428	silent	V	V
SPAPB1E7.07	1.74428	silent	V	V
SPBC27.08c	1.74428	silent	V	V
SPAC22A12.10	1.74428	silent	V	V
SPAPB2B4.04c	1.74428	silent	V	V
SPAC4D7.02c	1.74428	silent	V	V
SPCC14G10.01	1.74428	silent	V	E
SPAPB1E7.08c	1.74428	silent	V	V
SPCC1672.03c	1.74428	silent	V	V
SPBPB10D8.06c	1.74428	silent	V	V
SPAC17C9.07	1.74428	silent	V	V
SPBC428.05c	1.74428	silent	V	V
SPAC1002.09c	0	lethal	E	E
SPCC1235.04c	0	lethal	E	V
SPCC736.03c	1.74428	silent	V	E
SPBC1539.09c	1.74428	silent	V	E
SPBC543.05c	1.74428	silent	V	V
SPBP35G2.07	1.74428	silent	V	V
SPAC144.04c	1.74428	silent	V	V
SPBC11B10.01	1.74428	silent	V	E
SPBC839.08c	1.74428	silent	V	E
SPCC1795.05c	0	lethal	E	E
SPCC1223.03c	1.74428	silent	V	V
SPAC977.09c	1.74428	silent	V	V
SPAC1093.02	1.74428	silent	V	V
SPAC57A7.07c	1.74428	silent	V	V
SPBC342.01c	1.74428	silent	V	V
SPAC144.10c	1.74428	silent	V	E
SPBC29A3.01	1.74428	silent	V	V
SPBC1289.08	1.74428	silent	V	V
SPBC27B12.09c	1.74428	silent	V	V
SPCC1223.07c	1.74428	silent	V	V
SPAC57A10.12c	0	lethal	E	V
SPAC227.13c	1.74428	silent	V	V
SPBC16H5.02	1.69396	partial	V	E
SPAC23H4.06	1.18531	partial	V	E
SPCC1753.04	1.74428	silent	V	E
SPBP8B7.29	0	lethal	E	E
SPBC776.14	1.74428	silent	V	V
SPAC4G9.03	1.74428	silent	V	E
SPCC126.03	1.74428	silent	V	V
SPBC16G5.08	1.74428	silent	V	E
SPAC24H6.10c	0	lethal	E	V
SPAC3C7.07c	1.74428	silent	V	V
SPAC1002.07c	1.74428	silent	V	V
SPAC22F8.11	1.74428	silent	V	V
SPAC31G5.16c	0	lethal	E	E
SPAC222.11	0	lethal	E	E
SPBC651.02	1.74428	silent	V	V
SPAC20H4.05c	1.74428	silent	V	V
SPAC17H9.13c	1.74428	silent	V	V
SPBP18G5.02	0	lethal	E	E
SPCC330.08	1.74428	silent	V	E
SPBPB2B2.10c	1.74428	silent	V	V
SPAC3A12.17c	1.74428	silent	V	V
SPBC1198.14c	1.74428	silent	V	V
SPBC1711.04	1.74428	silent	V	V
SPCC4B3.06c	1.74428	silent	V	V
SPBC3F6.03	0	lethal	E	V
SPCC1672.01	1.74428	silent	V	E
SPBC1271.02	1.74428	silent	V	E
SPAC24H6.04	1.74428	silent	V	V
SPAC227.09	0	lethal	E	E
SPBC1703.08c	1.74428	silent	V	V
SPCC1672.06c	1.74428	silent	V	V
SPBC1709.02c	1.74428	silent	V	E
SPAC56F8.04c	0	lethal	E	V
SPAC29E6.06c	1.74428	silent	V	E
SPAC1952.11c	1.74428	silent	V	V
SPAC25B8.10	1.74428	silent	V	V
SPBC3E7.01	1.74428	silent	V	V
SPAC328.03	1.74428	silent	V	V
SPAC19G12.15c	1.74428	silent	V	V
SPBC1685.07c	1.74428	silent	V	V
SPCC584.01c	1.74428	silent	V	V
SPAC10F6.01c	1.74428	silent	V	V
SPAC6F12.05c	1.74428	silent	V	E
SPBC14F5.05c	0	lethal	E	E
SPAC1F12.08	0	lethal	E	E
SPCC5E4.05c	1.74428	silent	V	V
SPBC17A3.04c	1.74428	silent	V	E
SPBP4H10.05c	1.74428	silent	V	V
SPAC630.08c	0	lethal	E	E
SPBC8D2.06	1.74428	silent	V	E
SPAC23H3.09c	1.72697	partial	V	V
SPMIT.01	0.257422	partial	V	#N/A
SPMIT.11	0.257422	partial	V	#N/A
SPMIT.04	0.257422	partial	V	#N/A
SPCC1259.05c	0.257422	partial	V	V
SPAPB2B4.02	1.74428	silent	V	V
SPAC26F1.07	1.74428	silent	V	V
SPCC1281.06c	0	lethal	E	E
SPCC1235.02	1.74428	silent	V	V
SPBC365.02c	0	lethal	E	V
SPBC685.05	1.74428	silent	V	E
SPAC22A12.13	1.74428	silent	V	E
SPBC30D10.11	1.74428	silent	V	E
SPCC550.04c	1.74428	silent	V	E
SPBC3D6.07	1.74428	silent	V	E
SPCC1906.01	0	lethal	E	E
SPAC19G12.08	1.74428	silent	V	V
SPBC19C2.15c	1.74428	silent	V	E
SPAC24C9.06c	1.74428	silent	V	E
SPAC26F1.04c	1.74428	silent	V	V
SPAC19A8.04	1.74428	silent	V	V
SPAC2F7.13c	1.74428	silent	V	E
SPAC13G7.05	1.74428	silent	V	V
SPCC18.08	1.74428	silent	V	E
SPAC16E8.03	1.74428	silent	V	E
SPCC63.10c	1.74428	silent	V	E
SPAC144.17c	1.74428	silent	V	V
SPAC6B12.04c	1.74428	silent	V	V
SPAC521.03	1.74428	silent	V	V
SPAC869.07c	1.74428	silent	V	V
SPBC646.07c	1.74428	silent	V	E
SPBC19C7.06	1.74428	silent	V	E
SPBC1773.02c	1.74428	silent	V	V
SPBC21D10.11c	1.74428	silent	V	V
SPAC13G6.12c	1.74428	silent	V	V
SPBC25B2.09c	1.74428	silent	V	E
SPCC4F11.04c	1.74428	silent	V	V
SPAC9.09	0	lethal	E
SPCC1682.09c	1.74428	silent	V	E
SPBC646.05c	0	lethal	E	E
SPBC8D2.15	1.74428	silent	V	E
SPBC27B12.12c	1.74428	silent	V	E
SPBC1271.14	1.74428	silent	V	V
SPCC1322.13	0	lethal	E
SPBC646.03	1.74428	silent	V	E
SPAC688.09	0	lethal	E	E
SPBC25H2.02	1.74428	silent	V	E
SPBP8B7.05c	1.74428	silent	V	E
SPCC576.14	1.74428	silent	V	V
SPAC13A11.02c	0	lethal	E	E
SPBC29A10.01	0	lethal	E	V
SPAC19G12.14	1.74428	silent	V	E
SPAC23C11.13c	1.74428	silent	V	V
SPBC15D4.15	1.74428	silent	V	V
SPCC4B3.18	0	lethal	E	E
SPAP11E10.01	1.74041	partial	V	V
SPAPB1A10.11c	1.74428	silent	V	E
SPBC25H2.08c	1.74428	silent	V	V
SPAC12B10.09	0	lethal	E	V
SPAC821.13c	1.74428	silent	V	V
SPAC26A3.11	1.74428	silent	V	V
SPCPJ732.02c	1.74428	silent	V	V
SPCC162.09c	0	lethal	E	E
SPAC3F10.03	1.74428	silent	V	E
SPAC1783.02c	1.74428	silent	V	V
SPBPB2B2.12c	0	lethal	E	V
SPAC2E1P3.04	1.74428	silent	V	V
SPAC144.18	1.74428	silent	V	E
SPAC4A8.07c	1.74428	silent	V	V
SPAC1006.05c	1.74428	silent	V	V
SPCC970.03	1.74428	silent	V	E
SPAC23C4.16c	1.74428	silent	V	V
SPBC32F12.10	0	lethal	E	E
SPBC17A3.07	1.74428	silent	V	E
SPBC1734.03	0	lethal	E	E
SPBC1683.06c	1.74428	silent	V	V
SPAC11D3.18c	0	lethal	E	V
SPBC887.13c	1.74428	silent	V	E
SPBC15D4.04	1.74428	silent	V	E
SPBC1778.07	1.74428	silent	V	V
SPBC1711.13	1.74428	silent	V	V
SPAC23C4.14	1.74428	silent	V	E
SPCC162.11c	1.74428	silent	V	V
SPBC428.02c	1.70498	partial	V	V
SPBC3B8.01c	0	lethal	E	E
SPBC2G2.12	1.74428	silent	V	E
SPCC1494.04c	1.74428	silent	V	V
SPAC6F12.10c	0	lethal	E	V
