# Supplementary material for: A Computational Toolbox to Investigate the Metabolic Potential and Resource Allocation in Fission Yeast
Source: mSystems. 2022 Aug 11;7(4):e00423-22. doi: 10.1128/msystems.00423-22 (PMC9426579; doi:10.1128/msystems.00423-22)
Supplement: TABLE S3 [file msystems.00423-22-s0006.xls]

## Sheet: Sheet1
id	gpr	mu	%WT	Model phenotype code	CompoundGPRs	Experimental phenotype code	Prediction type	Gene1	Gene1 code	Gene2	Gene2 code	Gene3	Gene3 code		WT mu		Result	Rxns
R_FE2t	SPBP26C9.03c or SPAC1F7.08	0	0	E	or only	V	FN	SPBP26C9.03c	V	SPAC1F7.08	V				1.74428		TP	1435
R_PIt2r	SPBC3B8.04c or SPBC1683.01	4.44089e-16	2.54597e-16	E	or only	V	FN	SPBC3B8.04c	V	SPBC1683.01	V						TN	76
R_r_2116	SPAC922.07c or SPAC9E9.09c	4.36939e-12	2.50498e-12	E	or only	V	FN	SPAC922.07c	V	SPAC9E9.09c	V						FP	450
R_PPCDC	SPAC15E1.04	-1.13687e-10	-6.51768e-11	E	simple GPR	V	FN										FN	62
R_PNTOt2	SPBC2G2.01c	-1.13687e-10	-6.51768e-11	E	simple GPR	V	FN
R_ENO	SPBC1815.01	-8.53988e-13	-4.89593e-13	E	simple GPR	V	FN										TP rate	0.746911
R_GLCt1	SPCC1235.13	-4.77049e-14	-2.73493e-14	E	simple GPR	V	FN
R_ATPtm	SPBC530.10c	-2.13163e-14	-1.22207e-14	E	simple GPR	V	FN
R_FMNAT	SPCC1235.04c	0	0	E	simple GPR	V	FN
R_UDPG4E	SPBPB2B2.12c	0	0	E	simple GPR	V	FN
R_AMETtm	SPAC12B10.09	0	0	E	simple GPR	V	FN
R_INSTt2	SPAC4F8.15	0	0	E	simple GPR	V	FN
R_IMPC	SPCPB16A4.03c	0	0	E	simple GPR	V	FN
R_DHORDfum	SPAC57A10.12c	0	0	E	simple GPR	V	FN
R_SUCCt	SPAPB8E5.03	0	0	E	simple GPR	V	FN
R_ADCL	SPBC19G7.02	0	0	E	simple GPR	V	FN
R_ADSL2r	SPBC14F5.09c	0	0	E	simple GPR	V	FN
R_r_0005	SPCC1840.02c	0	0	E	simple GPR	V	FN
R_AHCi	SPBC8D2.18c	0	0	E	simple GPR	V	FN
R_FRTT	SPBC36.06c	0	0	E	simple GPR	V	FN
R_DHORTS	SPAC16.03c	0	0	E	simple GPR	V	FN
R_GAPD	SPBC32F12.11	0	0	E	simple GPR	V	FN
R_PRFGS	SPAC6F12.10c	0	0	E	simple GPR	V	FN
R_PRASCSi	SPBC409.10	0	0	E	simple GPR	V	FN
R_r_2546	SPCC645.02	0	0	E	simple GPR	V	FN
R_ORPT	SPBC725.15	0	0	E	simple GPR	V	FN
R_AKP1	SPBC14F5.13c	0	0	E	simple GPR	V	FN
R_HEMEOSm	SPBC365.02c	0	0	E	simple GPR	V	FN
R_UPPDC1	SPCC4B3.05c	0	0	E	simple GPR	V	FN
R_PPPGOm	SPAC1F5.07c	0	0	E	simple GPR	V	FN
R_HBZOPT6m	SPAC56F8.04c	0	0	E	simple GPR	V	FN
R_ASPCT	SPAC22G7.06c	0	0	E	simple GPR	V	FN
R_TMDS	SPAC15E1.04	0	0	E	simple GPR	V	FN
R_NDPK7	SPAC806.07	0	0	E	simple GPR	V	FN
R_NDPK5	SPAC806.07	0	0	E	simple GPR	V	FN
R_NDPK2	SPAC806.07	0	0	E	simple GPR	V	FN
R_NDPK1	SPAC806.07	0	0	E	simple GPR	V	FN
R_NDPK4	SPAC806.07	0	0	E	simple GPR	V	FN
R_ADSL1r	SPBC14F5.09c	0	0	E	simple GPR	V	FN
R_HMBS	SPAC24B11.13	0	0	E	simple GPR	V	FN
R_TRDR	SPBC3F6.03	0	0	E	simple GPR	V	FN
R_PPTTm	SPBPJ4664.01	0	0	E	simple GPR	V	FN
R_ADSS	SPAC144.03	0	0	E	simple GPR	V	FN
R_PPBNGS	SPAC1805.06c	0	0	E	simple GPR	V	FN
R_AICART	SPCPB16A4.03c	0	0	E	simple GPR	V	FN
R_NACt	SPAC11D3.18c	0	0	E	simple GPR	V	FN
R_GARFT	SPCC569.08c	0	0	E	simple GPR	V	FN
R_H2Ot	SPAC977.17	0.40508	0.232233	E	simple GPR	V	FN
R_PIt2m	SPBC1703.13c	0.480431	0.275432	E	simple GPR	V	FN
R_CSm	SPAC6C3.04	1.45008	0.831333	E	simple GPR	V	FN
R_MDHm	SPCC306.08c	1.53271	0.878705	E	simple GPR	V	FN
R_P5CDm	SPBC24C6.04	1.54235	0.884233	E	simple GPR	V	FN
R_r_0940	SPCC70.03c	1.54235	0.884233	E	simple GPR	V	FN
R_FRDm	SPAC17A2.05	1.54235	0.884233	E	simple GPR	V	FN
R_GHMT2r	SPAC24C9.12c	1.56081	0.894818	E	simple GPR	V	FN
R_GLYt2m	((SPAC823.10c and SPAC4G9.20c))	0	0	E	and GPR	V	FN	SPAC823.10c	V	SPAC4G9.20c	V
R_CBPS	((SPAC22G7.06c and SPBC56F2.09c and SPBC215.08c))	0	0	E	and GPR	V	FN	SPAC22G7.06c	V	SPBC56F2.09c	V	SPBC215.08c	V
R_r_0532	((SPAC1687.12c and SPBC337.15c and SPBC146.12 and SPCC4G3.04c and SPCC162.05 and SPBC2D10.18 and SPAC19G12.11))	0	0	E	and GPR	V	FN	SPAC1687.12c	V	SPBC337.15c and SPBC146.12 and SPCC4G3.04c and SPCC162.05 and SPBC2D10.18 and SPAC19G12.11	#N/A
R_2HPMBQMTm	((SPAC1687.12c and SPBC337.15c and SPBC146.12 and SPCC4G3.04c and SPCC162.05 and SPBC2D10.18 and SPAC19G12.11))	0	0	E	and GPR	V	FN	SPAC1687.12c	V	SPBC337.15c and SPBC146.12 and SPCC4G3.04c and SPCC162.05 and SPBC2D10.18 and SPAC19G12.11	#N/A
R_3DH5HPBMTm	((SPAC1687.12c and SPBC337.15c and SPBC146.12 and SPCC4G3.04c and SPCC162.05 and SPBC2D10.18 and SPAC19G12.11))	0	0	E	and GPR	V	FN	SPAC1687.12c	V	SPBC337.15c and SPBC146.12 and SPCC4G3.04c and SPCC162.05 and SPBC2D10.18 and SPAC19G12.11	#N/A
R_2HP6MPMOm	((SPAC1687.12c and SPBC337.15c and SPBC146.12 and SPCC4G3.04c and SPCC162.05 and SPBC2D10.18 and SPAC19G12.11))	0	0	E	and GPR	V	FN	SPAC1687.12c	V	SPBC337.15c and SPBC146.12 and SPCC4G3.04c and SPCC162.05 and SPBC2D10.18 and SPAC19G12.11	#N/A
R_r_0963	((SPAC1687.12c and SPBC337.15c and SPBC146.12 and SPCC4G3.04c and SPCC162.05 and SPBC2D10.18 and SPAC19G12.11))	0	0	E	and GPR	V	FN	SPAC1687.12c	V	SPAC19G12.11	V
R_RNDR2n	SPAC1F7.05 or SPBC25D12.04	1.74428	1	V	or only	E	FP	SPAC1F7.05	E	SPBC25D12.04	E
R_RNDR3n	SPAC1F7.05 or SPBC25D12.04	1.74428	1	V	or only	E	FP	SPAC1F7.05	E	SPBC25D12.04	E
R_RNDR1n	SPAC1F7.05 or SPBC25D12.04	1.74428	1	V	or only	E	FP	SPAC1F7.05	E	SPBC25D12.04	E
R_GND	SPBC660.16	1.63387	0.936699	V	simple GPR	E	FP
R_G6PDH2r	SPAC3A12.18	1.63387	0.936699	V	simple GPR	E	FP
R_TKT1	SPBC2G5.05	1.65985	0.951596	V	simple GPR	E	FP
R_RPE	SPAC31G5.05c	1.66035	0.951879	V	simple GPR	E	FP
R_TKT2	SPBC2G5.05	1.66084	0.952163	V	simple GPR	E	FP
R_PPAmt	SPAC3A12.02	1.70855	0.979515	V	simple GPR	E	FP
R_PYK	SPAC4H3.10c	1.71733	0.98455	V	simple GPR	E	FP
R_PGI	SPBC1604.05	1.74071	0.997954	V	simple GPR	E	FP
R_RXN00215	SPAC1F8.07c	1.74128	0.998279	V	simple GPR	E	FP
R_CTPS1	SPAC10F6.03c	1.74297	0.99925	V	simple GPR	E	FP
R_ACACT1m	SPBC215.09c	1.74332	0.999447	V	simple GPR	E	FP
R_HMGCOASm	SPAC4F8.14c	1.74332	0.999447	V	simple GPR	E	FP
R_r_2453	SPCC1442.12	1.74359	0.999603	V	simple GPR	E	FP
R_r_2438	SPBC13A2.03	1.74418	0.999941	V	simple GPR	E	FP
R_r_1130	SPAC688.09	1.7442	0.999955	V	simple GPR	E	FP
R_r_0350	SPBC1734.03	1.74422	0.999966	V	simple GPR	E	FP
R_r_2436	SPBC13A2.03	1.74426	0.999989	V	simple GPR	E	FP
R_r_2452	SPCC1442.12	1.74427	0.999992	V	simple GPR	E	FP
R_r_2450	SPCC1442.12	1.74428	0.999998	V	simple GPR	E	FP
R_r_2320	SPBC1718.04	1.74428	1	V	simple GPR	E	FP
R_HSK	SPBC4C3.03	1.74428	1	V	simple GPR	E	FP
R_THRS	SPAC9E9.06c	1.74428	1	V	simple GPR	E	FP
R_r_2346	SPAC1952.13	1.74428	1	V	simple GPR	E	FP
R_r_2861	SPAC19G12.14	1.74428	1	V	simple GPR	E	FP
R_CHORM	SPAC16E8.04c	1.74428	1	V	simple GPR	E	FP
R_r_2454	SPAC1D4.08	1.74428	1	V	simple GPR	E	FP
R_r_2870	SPAC19G12.14	1.74428	1	V	simple GPR	E	FP
R_RBFKm	SPCC18.16c	1.74428	1	V	simple GPR	E	FP
R_r_2351	SPAC1952.13	1.74428	1	V	simple GPR	E	FP
R_r_0358	SPCC970.08	1.74428	1	V	simple GPR	E	FP
R_URIDK2r	SPCC1795.05c	1.74428	1	V	simple GPR	E	FP
R_ATPS	SPAC1071.10c	1.74428	1	V	simple GPR	E	FP
R_ASPK	SPBC19F5.04	1.74428	1	V	simple GPR	E	FP
R_ASAD	SPCC1827.06c	1.74428	1	V	simple GPR	E	FP
R_r_2441	SPBC13A2.03	1.74428	1	V	simple GPR	E	FP
R_r_2458	SPAC1D4.08	1.74428	1	V	simple GPR	E	FP
R_FBA	SPBC19C2.07	1.74428	1	V	simple GPR	E	FP
R_r_3162	SPBC19F5.03	1.74428	1	V	simple GPR	E	FP
R_r_3163	SPBC19F5.03	1.74428	1	V	simple GPR	E	FP
R_r_3160	SPBC19F5.03	1.74428	1	V	simple GPR	E	FP
R_r_2437	SPBC13A2.03	1.74428	1	V	simple GPR	E	FP
R_r_3132	SPBC19F5.03	1.74428	1	V	simple GPR	E	FP
R_r_2862	SPAC19G12.14	1.74428	1	V	simple GPR	E	FP
R_r_2863	SPAC19G12.14	1.74428	1	V	simple GPR	E	FP
R_r_2864	SPAC19G12.14	1.74428	1	V	simple GPR	E	FP
R_r_2865	SPAC19G12.14	1.74428	1	V	simple GPR	E	FP
R_r_3133	SPBC19F5.03	1.74428	1	V	simple GPR	E	FP
R_MEVK4	SPAC13G6.11c	1.74428	1	V	simple GPR	E	FP
R_ADD	SPBC1198.02	1.74428	1	V	simple GPR	E	FP
R_r_2875	SPAC19G12.14	1.74428	1	V	simple GPR	E	FP
R_r_2874	SPAC19G12.14	1.74428	1	V	simple GPR	E	FP
R_BPNT	SPCC1753.04	1.74428	1	V	simple GPR	E	FP
R_r_3168	SPBC19F5.03	1.74428	1	V	simple GPR	E	FP
R_r_3169	SPBC19F5.03	1.74428	1	V	simple GPR	E	FP
R_r_3171	SPBC19F5.03	1.74428	1	V	simple GPR	E	FP
R_r_3170	SPBC19F5.03	1.74428	1	V	simple GPR	E	FP
R_r_2344	SPAC1952.13	1.74428	1	V	simple GPR	E	FP
R_r_2434	SPBC13A2.03	1.74428	1	V	simple GPR	E	FP
R_HISTP	SPCC1672.01	1.74428	1	V	simple GPR	E	FP
R_r_0093	SPCC970.08	1.74428	1	V	simple GPR	E	FP
R_GALUi	SPCC1322.04	1.74428	1	V	simple GPR	E	FP
R_r_2432	SPBC13A2.03	1.74428	1	V	simple GPR	E	FP
R_r_3161	SPBC19F5.03	1.74428	1	V	simple GPR	E	FP
R_P5CR	SPAPYUG7.05	1.74428	1	V	simple GPR	E	FP
R_r_0572	SPAC607.04	1.74428	1	V	simple GPR	E	FP
R_PPA	SPAC23C11.05	1.74428	1	V	simple GPR	E	FP
R_r_2347	SPAC1952.13	1.74428	1	V	simple GPR	E	FP
R_r_0769	SPCC553.02	1.74428	1	V	simple GPR	E	FP
R_NMNATn	SPAC806.06c	1.74428	1	V	simple GPR	E	FP
R_r_2451	SPCC1442.12	1.74428	1	V	simple GPR	E	FP
R_r_3165	SPBC19F5.03	1.74428	1	V	simple GPR	E	FP
R_r_0015	SPBC21C3.10c	1.74428	1	V	simple GPR	E	FP
R_GTPCII2	SPAP27G11.09c	1.74428	1	V	simple GPR	E	FP
R_r_3166	SPBC19F5.03	1.74428	1	V	simple GPR	E	FP
R_r_0574	SPAC607.04	1.74428	1	V	simple GPR	E	FP
R_r_0573	SPAC607.04	1.74428	1	V	simple GPR	E	FP
R_r_3141	SPBC19F5.03	1.74428	1	V	simple GPR	E	FP
R_RXN01118	SPAC607.04	1.74428	1	V	simple GPR	E	FP
R_RXN01117	SPAC607.04	1.74428	1	V	simple GPR	E	FP
R_CTPtm	SPAC688.09	1.74428	1	V	simple GPR	E	FP
R_r_2457	SPAC1D4.08	1.74428	1	V	simple GPR	E	FP
R_r_2866	SPAC19G12.14	1.74428	1	V	simple GPR	E	FP
R_r_0074	SPCC970.08	1.74428	1	V	simple GPR	E	FP
R_r_2309	SPBC1718.04	1.74428	1	V	simple GPR	E	FP
R_r_2558	SPAC22A12.08c	1.74428	1	V	simple GPR	E	FP
R_r_3173	SPBC19F5.03	1.74428	1	V	simple GPR	E	FP
R_r_3172	SPBC19F5.03	1.74428	1	V	simple GPR	E	FP
R_r_3175	SPBC19F5.03	1.74428	1	V	simple GPR	E	FP
R_SBPP2er	SPAC823.11	1.74428	1	V	simple GPR	E	FP
R_r_2345	SPAC1952.13	1.74428	1	V	simple GPR	E	FP
R_r_3131	SPBC19F5.03	1.74428	1	V	simple GPR	E	FP
R_r_0575	SPAC607.04	1.74428	1	V	simple GPR	E	FP
R_ACONTb	SPAC24C9.06c	1.74428	1	V	simple GPR	E	FP
R_ACONTa	SPAC24C9.06c	1.74428	1	V	simple GPR	E	FP
R_r_2448	SPCC1442.12	1.74428	1	V	simple GPR	E	FP
R_r_4323	SPBC8D2.15	1.74428	1	V	simple GPR	E	FP
R_r_4324	SPBC8D2.15	1.74428	1	V	simple GPR	E	FP
R_r_2873	SPAC19G12.14	1.74428	1	V	simple GPR	E	FP
R_r_2459	SPAC1D4.08	1.74428	1	V	simple GPR	E	FP
R_r_3130	SPBC19F5.03	1.74428	1	V	simple GPR	E	FP
R_r_3174	SPBC19F5.03	1.74428	1	V	simple GPR	E	FP
R_r_2350	SPAC1952.13	1.74428	1	V	simple GPR	E	FP
R_r_3138	SPBC19F5.03	1.74428	1	V	simple GPR	E	FP
R_PFK	SPBC16H5.02	1.74428	1	V	simple GPR	E	FP
R_SBPP1er	SPAC823.11	1.74428	1	V	simple GPR	E	FP
R_r_0017	SPBC1734.03	1.74428	1	V	simple GPR	E	FP
R_DADK	SPCC830.11c	1.74428	1	V	simple GPR	E	FP
R_FOLD3m	SPBC1734.03	1.74428	1	V	simple GPR	E	FP
R_ADKmt	SPAC4G9.03	1.74428	1	V	simple GPR	E	FP
R_r_2455	SPAC1D4.08	1.74428	1	V	simple GPR	E	FP
R_r_2348	SPAC1952.13	1.74428	1	V	simple GPR	E	FP
R_r_2311	SPBC1718.04	1.74428	1	V	simple GPR	E	FP
R_r_2537	SPBP18G5.02	1.74428	1	V	simple GPR	E	FP
R_r_2446	SPCC1442.12	1.74428	1	V	simple GPR	E	FP
R_r_3139	SPBC19F5.03	1.74428	1	V	simple GPR	E	FP
R_r_2872	SPAC19G12.14	1.74428	1	V	simple GPR	E	FP
R_r_0137	SPAC144.10c	1.74428	1	V	simple GPR	E	FP
R_r_0687	SPAPYUG7.05	1.74428	1	V	simple GPR	E	FP
R_THRTRSm	SPAC24C9.09	1.74428	1	V	simple GPR	E	FP
R_DOLK	SPCC63.10c	1.74428	1	V	simple GPR	E	FP
R_r_4310	SPCC330.08	1.74428	1	V	simple GPR	E	FP
R_RXN01557	SPAC227.09	1.74428	1	V	simple GPR	E	FP
R_r_2580	SPAC22A12.08c	1.74428	1	V	simple GPR	E	FP
R_r_2569	SPAC22A12.08c	1.74428	1	V	simple GPR	E	FP
R_r_2568	SPAC22A12.08c	1.74428	1	V	simple GPR	E	FP
R_r_2561	SPAC22A12.08c	1.74428	1	V	simple GPR	E	FP
R_r_2560	SPAC22A12.08c	1.74428	1	V	simple GPR	E	FP
R_r_2563	SPAC22A12.08c	1.74428	1	V	simple GPR	E	FP
R_r_2562	SPAC22A12.08c	1.74428	1	V	simple GPR	E	FP
R_r_2565	SPAC22A12.08c	1.74428	1	V	simple GPR	E	FP
R_r_2564	SPAC22A12.08c	1.74428	1	V	simple GPR	E	FP
R_r_2566	SPAC22A12.08c	1.74428	1	V	simple GPR	E	FP
R_r_2572	SPAC22A12.08c	1.74428	1	V	simple GPR	E	FP
R_r_2181	SPBC646.07c	1.74428	1	V	simple GPR	E	FP
R_r_2180	SPBC646.07c	1.74428	1	V	simple GPR	E	FP
R_r_2570	SPAC22A12.08c	1.74428	1	V	simple GPR	E	FP
R_r_4592	SPBC27B12.12c	1.74428	1	V	simple GPR	E	FP
R_RXN00013	SPBP8B7.05c	1.74428	1	V	simple GPR	E	FP
R_LEUTRSm	SPAC4G8.09	1.74428	1	V	simple GPR	E	FP
R_r_4217	SPCC1183.03c	1.74428	1	V	simple GPR	E	FP
R_METTRS	SPBC17A3.04c	1.74428	1	V	simple GPR	E	FP
R_r_4196	SPCC970.03	1.74428	1	V	simple GPR	E	FP
R_RXN00829	SPBC1198.05	1.74428	1	V	simple GPR	E	FP
R_r_2548	SPAC22A12.08c	1.74428	1	V	simple GPR	E	FP
R_RXN00958	SPCC162.09c	1.74428	1	V	simple GPR	E	FP
R_RXN00005	SPBC359.02	1.74428	1	V	simple GPR	E	FP
R_r_2579	SPAC22A12.08c	1.74428	1	V	simple GPR	E	FP
R_r_0296	SPAC4D7.04c	1.74428	1	V	simple GPR	E	FP
R_GLUTRSm	SPAPB1A10.11c	1.74428	1	V	simple GPR	E	FP
R_r_2175	SPBC646.07c	1.74428	1	V	simple GPR	E	FP
R_r_2559	SPAC22A12.08c	1.74428	1	V	simple GPR	E	FP
R_FBA2	SPBC19C2.07	1.74428	1	V	simple GPR	E	FP
R_TRPTRS	SPAC2F7.13c	1.74428	1	V	simple GPR	E	FP
R_r_2536	SPBP18G5.02	1.74428	1	V	simple GPR	E	FP
R_r_2538	SPBP18G5.02	1.74428	1	V	simple GPR	E	FP
R_r_2539	SPBP18G5.02	1.74428	1	V	simple GPR	E	FP
R_METTRSm	SPAC27E2.06c	1.74428	1	V	simple GPR	E	FP
R_TYRTRS	SPCC1672.05c	1.74428	1	V	simple GPR	E	FP
R_UTPtm	SPAC688.09	1.74428	1	V	simple GPR	E	FP
R_TRPTRSm	SPAC3G9.13c	1.74428	1	V	simple GPR	E	FP
R_r_4170	SPBC15D4.04	1.74428	1	V	simple GPR	E	FP
R_r_4155	SPAC343.13	1.74428	1	V	simple GPR	E	FP
R_r_1275	SPAC688.09	1.74428	1	V	simple GPR	E	FP
R_ILETRS	SPBC8D2.06	1.74428	1	V	simple GPR	E	FP
R_PHETRSm	SPCC736.03c	1.74428	1	V	simple GPR	E	FP
R_r_0523	SPBC27B12.06	1.74428	1	V	simple GPR	E	FP
R_r_0522	SPCC16A11.06c	1.74428	1	V	simple GPR	E	FP
R_r_0521	SPAC18B11.05	1.74428	1	V	simple GPR	E	FP
R_r_0520	SPBC839.08c	1.74428	1	V	simple GPR	E	FP
R_r_2578	SPAC22A12.08c	1.74428	1	V	simple GPR	E	FP
R_r_2567	SPAC22A12.08c	1.74428	1	V	simple GPR	E	FP
R_UMPKn	SPCC1795.05c	1.74428	1	V	simple GPR	E	FP
R_ASNTRSm	SPBC1198.10c	1.74428	1	V	simple GPR	E	FP
R_r_0286	SPAC4D7.04c	1.74428	1	V	simple GPR	E	FP
R_r_0287	SPAC4D7.04c	1.74428	1	V	simple GPR	E	FP
R_r_0284	SPAC4D7.04c	1.74428	1	V	simple GPR	E	FP
R_r_0285	SPAC4D7.04c	1.74428	1	V	simple GPR	E	FP
R_r_0282	SPAC4D7.04c	1.74428	1	V	simple GPR	E	FP
R_r_0283	SPAC4D7.04c	1.74428	1	V	simple GPR	E	FP
R_r_0281	SPAC4D7.04c	1.74428	1	V	simple GPR	E	FP
R_r_0288	SPAC4D7.04c	1.74428	1	V	simple GPR	E	FP
R_r_0289	SPAC4D7.04c	1.74428	1	V	simple GPR	E	FP
R_NAPRTm	SPAC1486.06	1.74428	1	V	simple GPR	E	FP
R_CYSTRS	SPAC29E6.06c	1.74428	1	V	simple GPR	E	FP
R_r_0518	SPAPB2B4.01c	1.74428	1	V	simple GPR	E	FP
R_HISTRS	SPBC2G2.12	1.74428	1	V	simple GPR	E	FP
R_ACOATAm	SPAC4H3.09	1.74428	1	V	simple GPR	E	FP
R_FCYTOB5OXR_m	SPCC970.03	1.74428	1	V	simple GPR	E	FP
R_r_0299	SPAC4D7.04c	1.74428	1	V	simple GPR	E	FP
R_r_0298	SPAC4D7.04c	1.74428	1	V	simple GPR	E	FP
R_r_0291	SPAC4D7.04c	1.74428	1	V	simple GPR	E	FP
R_r_0290	SPAC4D7.04c	1.74428	1	V	simple GPR	E	FP
R_r_0293	SPAC4D7.04c	1.74428	1	V	simple GPR	E	FP
R_r_0292	SPAC4D7.04c	1.74428	1	V	simple GPR	E	FP
R_r_0295	SPAC4D7.04c	1.74428	1	V	simple GPR	E	FP
R_r_0294	SPAC4D7.04c	1.74428	1	V	simple GPR	E	FP
R_r_0297	SPAC4D7.04c	1.74428	1	V	simple GPR	E	FP
R_RXN01094	SPBC14F5.05c	1.74428	1	V	simple GPR	E	FP
R_GTPt2m	SPCC1682.09c	1.74428	1	V	simple GPR	E	FP
R_r_2442	SPBC13A2.03	1.74428	1	V	simple GPR	E	FP
R_r_2443	SPBC13A2.03	1.74428	1	V	simple GPR	E	FP
R_r_2440	SPBC13A2.03	1.74428	1	V	simple GPR	E	FP
R_r_2445	SPBC13A2.03	1.74428	1	V	simple GPR	E	FP
R_r_2549	SPAC22A12.08c	1.74428	1	V	simple GPR	E	FP
R_ARGTRS	SPBC25B2.09c	1.74428	1	V	simple GPR	E	FP
R_r_4187	SPBC24C6.03	1.74428	1	V	simple GPR	E	FP
R_RXN00936	SPAC4F8.07c	1.74428	1	V	simple GPR	E	FP
R_r_2583	SPAC22A12.08c	1.74428	1	V	simple GPR	E	FP
R_r_2582	SPAC22A12.08c	1.74428	1	V	simple GPR	E	FP
R_r_2581	SPAC22A12.08c	1.74428	1	V	simple GPR	E	FP
R_RXN01110	SPAC13G6.11c	1.74428	1	V	simple GPR	E	FP
R_LEUTRS	SPAC26F1.13c	1.74428	1	V	simple GPR	E	FP
R_r_4311	SPCC330.08	1.74428	1	V	simple GPR	E	FP
R_HISTRSm	SPBC2G2.12	1.74428	1	V	simple GPR	E	FP
R_DPGM	SPAC26F1.06	1.74428	1	V	simple GPR	E	FP
R_RXN01107	SPAC13G6.11c	1.74428	1	V	simple GPR	E	FP
R_RXN01106	SPAC13G6.11c	1.74428	1	V	simple GPR	E	FP
R_GLUTRS	SPAC17A5.15c	1.74428	1	V	simple GPR	E	FP
R_DADA	SPBC1198.02	1.74428	1	V	simple GPR	E	FP
R_TYRTRSm	SPCC576.06c	1.74428	1	V	simple GPR	E	FP
R_r_0228	SPAC23C4.14	1.74428	1	V	simple GPR	E	FP
R_RXN01591	SPAC6F12.05c	1.74428	1	V	simple GPR	E	FP
R_RXN00884	SPAC17G8.02	1.74428	1	V	simple GPR	E	FP
R_TRDRm	SPBC17A3.07	1.74428	1	V	simple GPR	E	FP
R_r_4243	SPBC11B10.01	1.74428	1	V	simple GPR	E	FP
R_r_4247	SPCC895.03c	1.74428	1	V	simple GPR	E	FP
R_r_4244	SPBC11B10.01	1.74428	1	V	simple GPR	E	FP
R_r_4240	SPBC1271.02	1.74428	1	V	simple GPR	E	FP
R_r_4241	SPAC6G10.09	1.74428	1	V	simple GPR	E	FP
R_RXN00851	SPAC4F8.07c	1.74428	1	V	simple GPR	E	FP
R_RXN01108	SPAC13G6.11c	1.74428	1	V	simple GPR	E	FP
R_PROTRS_1	SPBC19C7.06	1.74428	1	V	simple GPR	E	FP
R_r_2550	SPAC22A12.08c	1.74428	1	V	simple GPR	E	FP
R_r_2551	SPAC22A12.08c	1.74428	1	V	simple GPR	E	FP
R_r_2552	SPAC22A12.08c	1.74428	1	V	simple GPR	E	FP
R_r_2553	SPAC22A12.08c	1.74428	1	V	simple GPR	E	FP
R_r_2554	SPAC22A12.08c	1.74428	1	V	simple GPR	E	FP
R_r_2556	SPAC22A12.08c	1.74428	1	V	simple GPR	E	FP
R_r_2557	SPAC22A12.08c	1.74428	1	V	simple GPR	E	FP
R_ILETRSm	SPCC18B5.08c	1.74428	1	V	simple GPR	E	FP
R_r_4251	SPBC1A4.06c	1.74428	1	V	simple GPR	E	FP
R_4HTHRS	SPAC9E9.06c	1.74428	1	V	simple GPR	E	FP
R_r_2178	SPBC646.07c	1.74428	1	V	simple GPR	E	FP
R_r_2179	SPBC646.07c	1.74428	1	V	simple GPR	E	FP
R_r_2172	SPBC19C2.15c	1.74428	1	V	simple GPR	E	FP
R_r_2173	SPBC19C2.15c	1.74428	1	V	simple GPR	E	FP
R_r_2170	SPBC19C2.15c	1.74428	1	V	simple GPR	E	FP
R_r_2171	SPBC19C2.15c	1.74428	1	V	simple GPR	E	FP
R_r_2176	SPBC646.07c	1.74428	1	V	simple GPR	E	FP
R_r_2177	SPBC646.07c	1.74428	1	V	simple GPR	E	FP
R_r_2174	SPBC19C2.15c	1.74428	1	V	simple GPR	E	FP
R_ALATRS	SPAC23C11.09	1.74428	1	V	simple GPR	E	FP
R_VALTRSm	SPBC1709.02c	1.74428	1	V	simple GPR	E	FP
R_BACCL	SPBC30D10.07c	1.74428	1	V	simple GPR	E	FP
R_r_0331	SPBC1271.04c	1.74428	1	V	simple GPR	E	FP
R_r_4322	SPAC4G8.12c	1.74428	1	V	simple GPR	E	FP
R_THRTRS	SPBC25H2.02	1.74428	1	V	simple GPR	E	FP
R_r_4337	SPAC15A10.01	1.74428	1	V	simple GPR	E	FP
R_VALTRS	SPBC1709.02c	1.74428	1	V	simple GPR	E	FP
R_r_2541	SPBP18G5.02	1.74428	1	V	simple GPR	E	FP
R_ASNTRS	SPBC1773.10c	1.74428	1	V	simple GPR	E	FP
R_ACGAM6PS	SPAC16E8.03	1.74428	1	V	simple GPR	E	FP
R_r_2169	SPBC19C2.15c	1.74428	1	V	simple GPR	E	FP
R_r_2168	SPBC19C2.15c	1.74428	1	V	simple GPR	E	FP
R_SQLErx	SPBC713.12	1.74428	1	V	simple GPR	E	FP
R_GLNTRS	SPBC342.02	1.74428	1	V	simple GPR	E	FP
R_GDPMANNtg	SPAC144.18	1.74428	1	V	simple GPR	E	FP
R_RXN00850	SPAC4F8.07c	1.74428	1	V	simple GPR	E	FP
R_LYSTRS	SPBC17G9.03c	1.74428	1	V	simple GPR	E	FP
R_r_2575	SPAC22A12.08c	1.74428	1	V	simple GPR	E	FP
R_r_2571	SPAC22A12.08c	1.74428	1	V	simple GPR	E	FP
R_r_2577	SPAC22A12.08c	1.74428	1	V	simple GPR	E	FP
R_r_2574	SPAC22A12.08c	1.74428	1	V	simple GPR	E	FP
R_ALATRSm	SPAC23C11.09	1.74428	1	V	simple GPR	E	FP
R_CYSTRSm	SPAC29E6.06c	1.74428	1	V	simple GPR	E	FP
R_GLYTRSm	SPAC3F10.03	1.74428	1	V	simple GPR	E	FP
R_LYSTRSm	SPCC18.08	1.74428	1	V	simple GPR	E	FP
R_PROTRSm	SPBC24C6.03	1.74428	1	V	simple GPR	E	FP
R_GLNTRSm	SPBC646.03	1.74428	1	V	simple GPR	E	FP
R_ARGTRSm	SPBC25B2.09c	1.74428	1	V	simple GPR	E	FP
R_r_2323	SPBC1718.04	1.74428	1	V	simple GPR	E	FP
R_r_3135	SPBC19F5.03	1.74428	1	V	simple GPR	E	FP
R_r_2435	SPBC13A2.03	1.74428	1	V	simple GPR	E	FP
R_r_0041	SPCC1450.15	1.74428	1	V	simple GPR	E	FP
R_r_2308	SPBC1718.04	1.74428	1	V	simple GPR	E	FP
R_r_2871	SPAC19G12.14	1.74428	1	V	simple GPR	E	FP
R_r_2310	SPBC1718.04	1.74428	1	V	simple GPR	E	FP
R_r_2447	SPCC1442.12	1.74428	1	V	simple GPR	E	FP
R_GK2	SPBC1198.05	1.74428	1	V	simple GPR	E	FP
R_MEVK2	SPAC13G6.11c	1.74428	1	V	simple GPR	E	FP
R_r_3140	SPBC19F5.03	1.74428	1	V	simple GPR	E	FP
R_r_2573	SPAC22A12.08c	1.74428	1	V	simple GPR	E	FP
R_r_2316	SPBC1718.04	1.74428	1	V	simple GPR	E	FP
R_r_2319	SPBC1718.04	1.74428	1	V	simple GPR	E	FP
R_TRPS1	SPAC19A8.15	1.74428	1	V	simple GPR	E	FP
R_ANPRT	SPBC16G5.08	1.74428	1	V	simple GPR	E	FP
R_PRAIi	SPBC1539.09c	1.74428	1	V	simple GPR	E	FP
R_IGPS	SPBC1539.09c	1.74428	1	V	simple GPR	E	FP
R_r_2314	SPBC1718.04	1.74428	1	V	simple GPR	E	FP
R_r_2318	SPBC1718.04	1.74428	1	V	simple GPR	E	FP
R_PC	SPBC17G9.11c	1.74428	1	V	simple GPR	E	FP
R_r_2349	SPAC1952.13	1.74428	1	V	simple GPR	E	FP
R_r_3129	SPBC19F5.03	1.74428	1	V	simple GPR	E	FP
R_HCO3E	SPBP8B7.05c	1.74428	1	V	simple GPR	E	FP
R_r_3164	SPBC19F5.03	1.74428	1	V	simple GPR	E	FP
R_GF6PTA	SPBC12C2.11	1.74428	1	V	simple GPR	E	FP
R_HMGCOAS	SPAC4F8.14c	1.74428	1	V	simple GPR	E	FP
R_ACACT1r	SPBC215.09c	1.74428	1	V	simple GPR	E	FP
R_r_2867	SPAC19G12.14	1.74428	1	V	simple GPR	E	FP
R_r_3136	SPBC19F5.03	1.74428	1	V	simple GPR	E	FP
R_CTPS2	SPAC10F6.03c	1.74428	1	V	simple GPR	E	FP
R_r_2860	SPAC19G12.14	1.74428	1	V	simple GPR	E	FP
R_r_2315	SPBC1718.04	1.74428	1	V	simple GPR	E	FP
R_GK1	SPBC1198.05	1.74428	1	V	simple GPR	E	FP
R_RBFSb	SPCC1450.13c	1.74428	1	V	simple GPR	E	FP
R_RBFSa	SPBC409.13	1.74428	1	V	simple GPR	E	FP
R_DB4PS	SPBC23E6.06c	1.74428	1	V	simple GPR	E	FP
R_r_2460	SPAC1D4.08	1.74428	1	V	simple GPR	E	FP
R_r_2322	SPBC1718.04	1.74428	1	V	simple GPR	E	FP
R_r_2433	SPBC13A2.03	1.74428	1	V	simple GPR	E	FP
R_ACONTm	SPBP4H10.15	1.74428	1	V	simple GPR	E	FP
R_THRD_Lm	SPBC1677.03c	1.74428	1	V	simple GPR	E	FP
R_r_3167	SPBC19F5.03	1.74428	1	V	simple GPR	E	FP
R_r_3128	SPBC19F5.03	1.74428	1	V	simple GPR	E	FP
R_MEVK3	SPAC13G6.11c	1.74428	1	V	simple GPR	E	FP
R_DPCOAKm	SPCC14G10.01	1.74428	1	V	simple GPR	E	FP
R_r_2555	SPAC22A12.08c	1.74428	1	V	simple GPR	E	FP
R_r_3134	SPBC19F5.03	1.74428	1	V	simple GPR	E	FP
R_r_2317	SPBC1718.04	1.74428	1	V	simple GPR	E	FP
R_URIDK2rn	SPCC1795.05c	1.74428	1	V	simple GPR	E	FP
R_ACN_a_m	SPAC24C9.06c	1.74428	1	V	simple GPR	E	FP
R_ACN_b_m	SPAC24C9.06c	1.74428	1	V	simple GPR	E	FP
R_FBA3	SPBC19C2.07	1.74428	1	V	simple GPR	E	FP
R_PFK_3	SPBC16H5.02	1.74428	1	V	simple GPR	E	FP
R_THIORDXi	SPCC576.03c	1.74428	1	V	simple GPR	E	FP
R_ADA	SPBC1198.02	1.74428	1	V	simple GPR	E	FP
R_r_2321	SPBC1718.04	1.74428	1	V	simple GPR	E	FP
R_r_2456	SPAC1D4.08	1.74428	1	V	simple GPR	E	FP
R_URIH	SPAC17G8.02	1.74428	1	V	simple GPR	E	FP
R_DGK1	SPBC1198.05	1.74428	1	V	simple GPR	E	FP
R_r_0083	SPCC970.08	1.74428	1	V	simple GPR	E	FP
R_r_2313	SPBC1718.04	1.74428	1	V	simple GPR	E	FP
R_r_2449	SPCC1442.12	1.74428	1	V	simple GPR	E	FP
R_RXN01119	SPAC607.04	1.74428	1	V	simple GPR	E	FP
R_r_3137	SPBC19F5.03	1.74428	1	V	simple GPR	E	FP
R_r_3142	SPBC19F5.03	1.74428	1	V	simple GPR	E	FP
R_r_3143	SPBC19F5.03	1.74428	1	V	simple GPR	E	FP
R_r_2868	SPAC19G12.14	1.74428	1	V	simple GPR	E	FP
R_r_2869	SPAC19G12.14	1.74428	1	V	simple GPR	E	FP
R_MEVK1	SPAC13G6.11c	1.74428	1	V	simple GPR	E	FP
R_r_2312	SPBC1718.04	1.74428	1	V	simple GPR	E	FP
R_PHETRS	((SPAC3G9.06 and SPAC23A1.12c))	1.74428	1	V	and GPR	E	FP	SPAC3G9.06	E	SPAC23A1.12c	E
R_3OAS40_m	((SPBC887.13c and SPAC4H3.09))	1.74428	1	V	and GPR	E	FP	SPBC887.13c	E	SPAC4H3.09	E
R_r_2144	((SPBC887.13c and SPAC4H3.09))	1.74428	1	V	and GPR	E	FP	SPBC887.13c	E	SPAC4H3.09	E
R_r_2143	((SPBC887.13c and SPAC4H3.09))	1.74428	1	V	and GPR	E	FP	SPBC887.13c	E	SPAC4H3.09	E
R_ANS	((SPCC1442.09 and SPBC1539.09c))	1.74428	1	V	and GPR	E	FP	SPCC1442.09	E	SPBC1539.09c	E
R_r_3498	((SPAC26H5.13c and SPAC3H8.06))	1.74428	1	V	and GPR	E	FP	SPAC26H5.13c	E	SPAC3H8.06	E
R_r_3447	((SPAC26H5.13c and SPAC3H8.06))	1.74428	1	V	and GPR	E	FP	SPAC26H5.13c	E	SPAC3H8.06	E
R_r_3441	((SPAC26H5.13c and SPAC3H8.06))	1.74428	1	V	and GPR	E	FP	SPAC26H5.13c	E	SPAC3H8.06	E
R_r_3460	((SPAC26H5.13c and SPAC3H8.06))	1.74428	1	V	and GPR	E	FP	SPAC26H5.13c	E	SPAC3H8.06	E
R_r_3430	((SPAC26H5.13c and SPAC3H8.06))	1.74428	1	V	and GPR	E	FP	SPAC26H5.13c	E	SPAC3H8.06	E
R_r_3431	((SPAC26H5.13c and SPAC3H8.06))	1.74428	1	V	and GPR	E	FP	SPAC26H5.13c	E	SPAC3H8.06	E
R_r_3432	((SPAC26H5.13c and SPAC3H8.06))	1.74428	1	V	and GPR	E	FP	SPAC26H5.13c	E	SPAC3H8.06	E
R_r_3433	((SPAC26H5.13c and SPAC3H8.06))	1.74428	1	V	and GPR	E	FP	SPAC26H5.13c	E	SPAC3H8.06	E
R_r_3434	((SPAC26H5.13c and SPAC3H8.06))	1.74428	1	V	and GPR	E	FP	SPAC26H5.13c	E	SPAC3H8.06	E
R_r_3435	((SPAC26H5.13c and SPAC3H8.06))	1.74428	1	V	and GPR	E	FP	SPAC26H5.13c	E	SPAC3H8.06	E
R_r_3436	((SPAC26H5.13c and SPAC3H8.06))	1.74428	1	V	and GPR	E	FP	SPAC26H5.13c	E	SPAC3H8.06	E
R_r_3437	((SPAC26H5.13c and SPAC3H8.06))	1.74428	1	V	and GPR	E	FP	SPAC26H5.13c	E	SPAC3H8.06	E
R_r_3438	((SPAC26H5.13c and SPAC3H8.06))	1.74428	1	V	and GPR	E	FP	SPAC26H5.13c	E	SPAC3H8.06	E
R_r_3439	((SPAC26H5.13c and SPAC3H8.06))	1.74428	1	V	and GPR	E	FP	SPAC26H5.13c	E	SPAC3H8.06	E
R_r_3429	((SPAC26H5.13c and SPAC3H8.06))	1.74428	1	V	and GPR	E	FP	SPAC26H5.13c	E	SPAC3H8.06	E
R_r_3428	((SPAC26H5.13c and SPAC3H8.06))	1.74428	1	V	and GPR	E	FP	SPAC26H5.13c	E	SPAC3H8.06	E
R_r_3453	((SPAC26H5.13c and SPAC3H8.06))	1.74428	1	V	and GPR	E	FP	SPAC26H5.13c	E	SPAC3H8.06	E
R_r_3450	((SPAC26H5.13c and SPAC3H8.06))	1.74428	1	V	and GPR	E	FP	SPAC26H5.13c	E	SPAC3H8.06	E
R_r_3451	((SPAC26H5.13c and SPAC3H8.06))	1.74428	1	V	and GPR	E	FP	SPAC26H5.13c	E	SPAC3H8.06	E
R_r_3502	((SPAC26H5.13c and SPAC3H8.06))	1.74428	1	V	and GPR	E	FP	SPAC26H5.13c	E	SPAC3H8.06	E
R_r_3503	((SPAC26H5.13c and SPAC3H8.06))	1.74428	1	V	and GPR	E	FP	SPAC26H5.13c	E	SPAC3H8.06	E
R_r_3500	((SPAC26H5.13c and SPAC3H8.06))	1.74428	1	V	and GPR	E	FP	SPAC26H5.13c	E	SPAC3H8.06	E
R_r_3501	((SPAC26H5.13c and SPAC3H8.06))	1.74428	1	V	and GPR	E	FP	SPAC26H5.13c	E	SPAC3H8.06	E
R_r_3478	((SPAC26H5.13c and SPAC3H8.06))	1.74428	1	V	and GPR	E	FP	SPAC26H5.13c	E	SPAC3H8.06	E
R_r_3479	((SPAC26H5.13c and SPAC3H8.06))	1.74428	1	V	and GPR	E	FP	SPAC26H5.13c	E	SPAC3H8.06	E
R_r_3474	((SPAC26H5.13c and SPAC3H8.06))	1.74428	1	V	and GPR	E	FP	SPAC26H5.13c	E	SPAC3H8.06	E
R_r_3475	((SPAC26H5.13c and SPAC3H8.06))	1.74428	1	V	and GPR	E	FP	SPAC26H5.13c	E	SPAC3H8.06	E
R_r_3476	((SPAC26H5.13c and SPAC3H8.06))	1.74428	1	V	and GPR	E	FP	SPAC26H5.13c	E	SPAC3H8.06	E
R_r_3477	((SPAC26H5.13c and SPAC3H8.06))	1.74428	1	V	and GPR	E	FP	SPAC26H5.13c	E	SPAC3H8.06	E
R_r_3471	((SPAC26H5.13c and SPAC3H8.06))	1.74428	1	V	and GPR	E	FP	SPAC26H5.13c	E	SPAC3H8.06	E
R_r_3473	((SPAC26H5.13c and SPAC3H8.06))	1.74428	1	V	and GPR	E	FP	SPAC26H5.13c	E	SPAC3H8.06	E
R_r_3470	((SPAC26H5.13c and SPAC3H8.06))	1.74428	1	V	and GPR	E	FP	SPAC26H5.13c	E	SPAC3H8.06	E
R_r_3456	((SPAC26H5.13c and SPAC3H8.06))	1.74428	1	V	and GPR	E	FP	SPAC26H5.13c	E	SPAC3H8.06	E
R_r_3455	((SPAC26H5.13c and SPAC3H8.06))	1.74428	1	V	and GPR	E	FP	SPAC26H5.13c	E	SPAC3H8.06	E
R_r_3469	((SPAC26H5.13c and SPAC3H8.06))	1.74428	1	V	and GPR	E	FP	SPAC26H5.13c	E	SPAC3H8.06	E
R_r_3468	((SPAC26H5.13c and SPAC3H8.06))	1.74428	1	V	and GPR	E	FP	SPAC26H5.13c	E	SPAC3H8.06	E
R_r_3467	((SPAC26H5.13c and SPAC3H8.06))	1.74428	1	V	and GPR	E	FP	SPAC26H5.13c	E	SPAC3H8.06	E
R_r_3466	((SPAC26H5.13c and SPAC3H8.06))	1.74428	1	V	and GPR	E	FP	SPAC26H5.13c	E	SPAC3H8.06	E
R_r_3465	((SPAC26H5.13c and SPAC3H8.06))	1.74428	1	V	and GPR	E	FP	SPAC26H5.13c	E	SPAC3H8.06	E
R_r_3464	((SPAC26H5.13c and SPAC3H8.06))	1.74428	1	V	and GPR	E	FP	SPAC26H5.13c	E	SPAC3H8.06	E
R_r_3463	((SPAC26H5.13c and SPAC3H8.06))	1.74428	1	V	and GPR	E	FP	SPAC26H5.13c	E	SPAC3H8.06	E
R_r_3462	((SPAC26H5.13c and SPAC3H8.06))	1.74428	1	V	and GPR	E	FP	SPAC26H5.13c	E	SPAC3H8.06	E
R_r_3461	((SPAC26H5.13c and SPAC3H8.06))	1.74428	1	V	and GPR	E	FP	SPAC26H5.13c	E	SPAC3H8.06	E
R_r_3452	((SPAC26H5.13c and SPAC3H8.06))	1.74428	1	V	and GPR	E	FP	SPAC26H5.13c	E	SPAC3H8.06	E
R_r_3457	((SPAC26H5.13c and SPAC3H8.06))	1.74428	1	V	and GPR	E	FP	SPAC26H5.13c	E	SPAC3H8.06	E
R_r_3454	((SPAC26H5.13c and SPAC3H8.06))	1.74428	1	V	and GPR	E	FP	SPAC26H5.13c	E	SPAC3H8.06	E
R_r_3458	((SPAC26H5.13c and SPAC3H8.06))	1.74428	1	V	and GPR	E	FP	SPAC26H5.13c	E	SPAC3H8.06	E
R_r_3459	((SPAC26H5.13c and SPAC3H8.06))	1.74428	1	V	and GPR	E	FP	SPAC26H5.13c	E	SPAC3H8.06	E
R_r_3505	((SPAC26H5.13c and SPAC3H8.06))	1.74428	1	V	and GPR	E	FP	SPAC26H5.13c	E	SPAC3H8.06	E
R_r_3506	((SPAC26H5.13c and SPAC3H8.06))	1.74428	1	V	and GPR	E	FP	SPAC26H5.13c	E	SPAC3H8.06	E
R_r_3507	((SPAC26H5.13c and SPAC3H8.06))	1.74428	1	V	and GPR	E	FP	SPAC26H5.13c	E	SPAC3H8.06	E
R_r_3472	((SPAC26H5.13c and SPAC3H8.06))	1.74428	1	V	and GPR	E	FP	SPAC26H5.13c	E	SPAC3H8.06	E
R_r_3445	((SPAC26H5.13c and SPAC3H8.06))	1.74428	1	V	and GPR	E	FP	SPAC26H5.13c	E	SPAC3H8.06	E
R_r_3444	((SPAC26H5.13c and SPAC3H8.06))	1.74428	1	V	and GPR	E	FP	SPAC26H5.13c	E	SPAC3H8.06	E
R_r_3446	((SPAC26H5.13c and SPAC3H8.06))	1.74428	1	V	and GPR	E	FP	SPAC26H5.13c	E	SPAC3H8.06	E
R_r_3440	((SPAC26H5.13c and SPAC3H8.06))	1.74428	1	V	and GPR	E	FP	SPAC26H5.13c	E	SPAC3H8.06	E
R_r_3443	((SPAC26H5.13c and SPAC3H8.06))	1.74428	1	V	and GPR	E	FP	SPAC26H5.13c	E	SPAC3H8.06	E
R_r_3442	((SPAC26H5.13c and SPAC3H8.06))	1.74428	1	V	and GPR	E	FP	SPAC26H5.13c	E	SPAC3H8.06	E
R_r_3449	((SPAC26H5.13c and SPAC3H8.06))	1.74428	1	V	and GPR	E	FP	SPAC26H5.13c	E	SPAC3H8.06	E
R_r_3448	((SPAC26H5.13c and SPAC3H8.06))	1.74428	1	V	and GPR	E	FP	SPAC26H5.13c	E	SPAC3H8.06	E
R_r_3499	((SPAC26H5.13c and SPAC3H8.06))	1.74428	1	V	and GPR	E	FP	SPAC26H5.13c	E	SPAC3H8.06	E
R_r_3496	((SPAC26H5.13c and SPAC3H8.06))	1.74428	1	V	and GPR	E	FP	SPAC26H5.13c	E	SPAC3H8.06	E
R_r_3497	((SPAC26H5.13c and SPAC3H8.06))	1.74428	1	V	and GPR	E	FP	SPAC26H5.13c	E	SPAC3H8.06	E
R_r_3494	((SPAC26H5.13c and SPAC3H8.06))	1.74428	1	V	and GPR	E	FP	SPAC26H5.13c	E	SPAC3H8.06	E
R_r_3495	((SPAC26H5.13c and SPAC3H8.06))	1.74428	1	V	and GPR	E	FP	SPAC26H5.13c	E	SPAC3H8.06	E
R_r_3492	((SPAC26H5.13c and SPAC3H8.06))	1.74428	1	V	and GPR	E	FP	SPAC26H5.13c	E	SPAC3H8.06	E
R_r_3493	((SPAC26H5.13c and SPAC3H8.06))	1.74428	1	V	and GPR	E	FP	SPAC26H5.13c	E	SPAC3H8.06	E
R_r_3490	((SPAC26H5.13c and SPAC3H8.06))	1.74428	1	V	and GPR	E	FP	SPAC26H5.13c	E	SPAC3H8.06	E
R_r_3491	((SPAC26H5.13c and SPAC3H8.06))	1.74428	1	V	and GPR	E	FP	SPAC26H5.13c	E	SPAC3H8.06	E
R_r_3483	((SPAC26H5.13c and SPAC3H8.06))	1.74428	1	V	and GPR	E	FP	SPAC26H5.13c	E	SPAC3H8.06	E
R_r_3481	((SPAC26H5.13c and SPAC3H8.06))	1.74428	1	V	and GPR	E	FP	SPAC26H5.13c	E	SPAC3H8.06	E
R_r_3480	((SPAC26H5.13c and SPAC3H8.06))	1.74428	1	V	and GPR	E	FP	SPAC26H5.13c	E	SPAC3H8.06	E
R_r_3482	((SPAC26H5.13c and SPAC3H8.06))	1.74428	1	V	and GPR	E	FP	SPAC26H5.13c	E	SPAC3H8.06	E
R_r_3485	((SPAC26H5.13c and SPAC3H8.06))	1.74428	1	V	and GPR	E	FP	SPAC26H5.13c	E	SPAC3H8.06	E
R_r_3484	((SPAC26H5.13c and SPAC3H8.06))	1.74428	1	V	and GPR	E	FP	SPAC26H5.13c	E	SPAC3H8.06	E
R_r_3487	((SPAC26H5.13c and SPAC3H8.06))	1.74428	1	V	and GPR	E	FP	SPAC26H5.13c	E	SPAC3H8.06	E
R_r_3486	((SPAC26H5.13c and SPAC3H8.06))	1.74428	1	V	and GPR	E	FP	SPAC26H5.13c	E	SPAC3H8.06	E
R_r_3504	((SPAC26H5.13c and SPAC3H8.06))	1.74428	1	V	and GPR	E	FP	SPAC26H5.13c	E	SPAC3H8.06	E
R_r_3489	((SPAC26H5.13c and SPAC3H8.06))	1.74428	1	V	and GPR	E	FP	SPAC26H5.13c	E	SPAC3H8.06	E
R_r_3488	((SPAC26H5.13c and SPAC3H8.06))	1.74428	1	V	and GPR	E	FP	SPAC26H5.13c	E	SPAC3H8.06	E
R_r_0993	(((SPAC21E11.08 and SPBC18E5.02c) or (SPAC21E11.08 and SPBC18E5.02c)))	1.74428	1	V	and GPR	E	FP	SPAC21E11.08	E	SPBC18E5.02c	E
R_PNP	((SPAC16C9.02c and SPAC1805.16c and SPAC17G8.02))	1.74428	1	V	and GPR	E	FP	SPAC16C9.02c	V	SPAC1805.16c	V	SPAC17G8.02	E
R_r_4234	((SPBC685.05 and SPCC550.04c and SPBC30D10.11 and SPAC22A12.13 and SPBC3D6.07))	1.74428	1	V	and GPR	E	FP	SPBC685.05	E	SPCC550.04c and SPBC30D10.11 and SPAC22A12.13 and SPBC3D6.07	#N/A
R_r_1086	((SPAC343.05 and SPAC1B3.14 and SPAC637.05c and SPAC11E3.07 and SPAPB2B4.05 and SPCC965.03 and SPBC3B9.18c and SPBC1685.16 and SPAC732.01 and SPAC7D4.10 and SPBC1289.05c and SPAC17A2.03c and SPAC16E8.07c and SPAC2C4.13))	1.74428	1	V	and GPR	E	FP	SPAC343.05	E	SPAC1B3.14 and SPAC637.05c and SPAC11E3.07 and SPAPB2B4.05 and SPCC965.03 and SPBC3B9.18c and SPBC1685.16 and SPAC732.01 and SPAC7D4.10 and SPBC1289.05c and SPAC17A2.03c and SPAC16E8.07c and SPAC2C4.13	#N/A
R_r_1085	((SPAC343.05 and SPAC637.05c and SPAPB2B4.05 and SPCC965.03 and SPBC3B9.18c and SPAC7D4.10 and SPBC1685.16 and SPBC1289.05c and SPAC732.01 and SPAC11E3.07 and SPAC1B3.14 and SPAC17A2.03c and SPAC2C4.13))	1.74428	1	V	and GPR	E	FP	SPAC343.05	E	SPCC965.03	E
R_THFATm	((SPAC13G6.06c and SPAC31G5.14 and SPAC1002.09c and SPBP19A11.01))	1.74428	1	V	and GPR	E	FP	SPAC13G6.06c	V	SPBP19A11.01	E
R_GCCcm	((SPAC13G6.06c and SPAC31G5.14 and SPAC1002.09c and SPBP19A11.01))	1.74428	1	V	and GPR	E	FP	SPAC13G6.06c	V	SPAC1002.09c	E
R_GCC2am	((SPAC13G6.06c and SPAC31G5.14 and SPAC1002.09c and SPBP19A11.01))	1.74428	1	V	and GPR	E	FP	SPAC13G6.06c	V	SPAC1002.09c	E
R_GCCam	((SPAC13G6.06c and SPAC31G5.14 and SPAC1002.09c and SPBP19A11.01))	1.74428	1	V	and GPR	E	FP	SPAC13G6.06c	V	SPAC1002.09c	E
R_GLYCLm	((SPAC13G6.06c and SPAC31G5.14 and SPAC1002.09c and SPBP19A11.01))	1.74428	1	V	and GPR	E	FP	SPAC13G6.06c	V	SPAC1002.09c	E
R_GCC2bim	((SPAC13G6.06c and SPAC31G5.14 and SPAC1002.09c and SPBP19A11.01))	1.74428	1	V	and GPR	E	FP	SPAC13G6.06c	V	SPAC1002.09c	E
R_RNDR2	SPAC1F7.05 or SPBC25D12.04	0	0	E	or only	E	TN	SPAC1F7.05	E	SPBC25D12.04	E
R_RNDR3	SPAC1F7.05 or SPBC25D12.04	0	0	E	or only	E	TN	SPAC1F7.05	E	SPBC25D12.04	E
R_RNDR1	SPAC1F7.05 or SPBC25D12.04	0	0	E	or only	E	TN	SPAC1F7.05	E	SPBC25D12.04	E
R_HEMEOMOm	SPAC22E12.10c or SPBC3B8.01c	0	0	E	or only	E	TN	SPAC22E12.10c	E	SPBC3B8.01c	E
R_ADK1	SPCC830.11c or SPAC4G9.03	0.386628	0.221654	E	or only	E	TN	SPCC830.11c	E	SPAC4G9.03	E
R_r_2182	SPCC1281.06c	-2.27374e-10	-1.30354e-10	E	simple GPR	E	TN
R_r_2576	SPAC22A12.08c	-1.13687e-10	-6.51768e-11	E	simple GPR	E	TN
R_PPNCL2	SPCC4B3.18	-1.13687e-10	-6.51768e-11	E	simple GPR	E	TN
R_PNTK	SPBC4B4.01c	-1.13687e-10	-6.51768e-11	E	simple GPR	E	TN
R_RPI	SPAC144.12	-8.88178e-13	-5.09194e-13	E	simple GPR	E	TN
R_PTPATi	SPAC1F12.08	-2.52435e-26	-1.44722e-26	E	simple GPR	E	TN
R_ADCS	SPBP8B7.29	0	0	E	simple GPR	E	TN
R_NNATr	SPAC806.06c	0	0	E	simple GPR	E	TN
R_UMPK	SPCC1795.05c	0	0	E	simple GPR	E	TN
R_DHQTi	SPAC1834.02	0	0	E	simple GPR	E	TN
R_MAN6PI	SPBC2G2.16	0	0	E	simple GPR	E	TN
R_PGK	SPBC14F5.04c	0	0	E	simple GPR	E	TN
R_r_2183	SPCC1281.06c	0	0	E	simple GPR	E	TN
R_SHKK	SPAC1834.02	0	0	E	simple GPR	E	TN
R_NADS2	SPCC553.02	0	0	E	simple GPR	E	TN
R_IMPD	SPBC2F12.14c	0	0	E	simple GPR	E	TN
R_HMR_1509	SPBC1709.07	0	0	E	simple GPR	E	TN
R_HMR_1503	SPAC630.08c	0	0	E	simple GPR	E	TN
R_CHORS	SPCC1223.14	0	0	E	simple GPR	E	TN
R_PSCVT	SPAC1834.02	0	0	E	simple GPR	E	TN
R_r_0240	SPAC630.08c	0	0	E	simple GPR	E	TN
R_r_0241	SPAC630.08c	0	0	E	simple GPR	E	TN
R_PMANM	SPAC1556.07	0	0	E	simple GPR	E	TN
R_MAN1PT	SPCC1906.01	0	0	E	simple GPR	E	TN
R_SHK3Dr	SPAC1834.02	0	0	E	simple GPR	E	TN
R_HMGCOAR	SPCC162.09c	0	0	E	simple GPR	E	TN
R_IPDDI	SPBC106.15	0	0	E	simple GPR	E	TN
R_GMPS2	SPAP7G5.02c	0	0	E	simple GPR	E	TN
R_DTMPK	SPCC70.07c	0	0	E	simple GPR	E	TN
R_DHQS	SPAC1834.02	0	0	E	simple GPR	E	TN
R_r_2461	SPAC1D4.08	0	0	E	simple GPR	E	TN
R_PGMT	SPBC32F12.10	0	0	E	simple GPR	E	TN
R_RBFK	SPCC18.16c	0	0	E	simple GPR	E	TN
R_LNSTLS	SPAC13G7.01c	0	0	E	simple GPR	E	TN
R_ALASm	SPAC2F3.09	0	0	E	simple GPR	E	TN
R_NAPRT	SPAC1486.06	0	0	E	simple GPR	E	TN
R_r_0347	SPBC1734.03	0	0	E	simple GPR	E	TN
R_SQLS	SPBC646.05c	0	0	E	simple GPR	E	TN
R_r_2444	SPBC13A2.03	0	0	E	simple GPR	E	TN
R_FCLTm	SPCC320.09	0	0	E	simple GPR	E	TN
R_METAT	SPBC14F5.05c	0	0	E	simple GPR	E	TN
R_GTPCI	SPAC17A5.13	0	0	E	simple GPR	E	TN
R_DHFS	SPAC227.09	0	0	E	simple GPR	E	TN
R_DMATT	SPAC6F12.13c	0	0	E	simple GPR	E	TN
R_PMEVK	SPAC343.01c	0	0	E	simple GPR	E	TN
R_SAM24MT	SPBC16E9.05	0	0	E	simple GPR	E	TN
R_3OPHB5Hm	SPBC3B8.01c	0	0	E	simple GPR	E	TN
R_DPMVD	SPAC24C9.03	0	0	E	simple GPR	E	TN
R_GRTT	SPAC6F12.13c	0	0	E	simple GPR	E	TN
R_r_0238	SPAC630.08c	0	0	E	simple GPR	E	TN
R_r_0236	SPBC1709.07	0	0	E	simple GPR	E	TN
R_r_0235	SPBC3F6.02c	0	0	E	simple GPR	E	TN
R_r_0234	SPBC3F6.02c	0	0	E	simple GPR	E	TN
R_CPPPGO	SPAC222.11	0	0	E	simple GPR	E	TN
R_SQLEr	SPBC713.12	0	0	E	simple GPR	E	TN
R_DOLPMTcer	SPAC31G5.16c	0	0	E	simple GPR	E	TN
R_C14STR	SPBC16G5.18	0	0	E	simple GPR	E	TN
R_r_2540	SPBP18G5.02	0	0	E	simple GPR	E	TN
R_UPP3S	SPAC31G5.08	0	0	E	simple GPR	E	TN
R_DHFR	SPCC1223.08c	0	0	E	simple GPR	E	TN
R_r_2439	SPBC13A2.03	2.84217e-11	1.62942e-11	E	simple GPR	E	TN
R_GLNS	SPAC23H4.06	1.18531	0.679539	E	simple GPR	E	TN
R_ACCOAC	((SPAC56E4.04c and SPBC30D10.07c))	-3.55271e-12	-2.03678e-12	E	and GPR	E	TN	SPAC56E4.04c	E	SPBC30D10.07c	E
R_AKGDam	((SPBC3H7.03c and SPBC776.15c and SPAC1002.09c))	0	0	E	and GPR	E	TN	SPBC3H7.03c	V	SPBC776.15c	V	SPAC1002.09c	E
R_AKGDbm	((SPBC3H7.03c and SPBC776.15c and SPAC1002.09c))	0	0	E	and GPR	E	TN	SPBC3H7.03c	V	SPBC776.15c	V	SPAC1002.09c	E
R_PRPPS	((SPCC1620.06c or (SPAC4A8.14 and SPCC1620.06c) or (SPAC4A8.14 and SPCC1620.06c) or (SPAC4A8.14 and SPCC1620.06c)))	0	0	E	and GPR	E	TN	SPAC4A8.14	V	SPCC1620.06c	E
R_r_0438	(((SPMIT.01 and SPMIT.11 and SPMIT.04 and SPCC338.10c and SPAC1296.02 and SPCC1259.05c and SPCC1739.09c and SPCC1442.08c and SPAC1B2.04) or (SPMIT.01 and SPMIT.11 and SPMIT.04 and SPAC1296.02 and SPCC1259.05c and SPCC1739.09c and SPCC1442.08c and SPAC1B2.04) or (SPMIT.01 and SPMIT.11 and SPAC1486.08 and SPMIT.04 and SPCC1259.05c) or (SPMIT.01 and SPMIT.11 and SPMIT.04 and SPAC1296.02 and SPCC1259…	0.257422	0.14758	E	and GPR	E	TN	SPMIT.01	#N/A	SPMIT.11 and SPMIT.04 and SPCC338.10c and SPAC1296.02 and SPCC1259.05c and SPCC1739.09c and SPCC1442.08c and SPAC1B2.04	#N/A
R_ATPS3m	(((SPBC1604.07 and SPAC14C4.14 and SPAC222.12c and SPBC1604.11 and SPBC1734.13 and SPMIT.10 and SPBC29A10.13 and SPMIT.07 and SPAC23C4.11 and SPCC1840.06) or (SPBC1604.07 and SPAC14C4.14 and SPAC222.12c and SPBC1604.11 and SPBC1734.13 and SPMIT.10 and SPBC29A10.13 and SPMIT.07 and SPAC23C4.11 and SPCC1840.06) or (SPBC1604.07 and SPBC29A10.13 and SPAC222.12c and SPBC1604.11 and SPBC1734.13 and SPM…	0.593784	0.340417	E	and GPR	E	TN	SPBC1604.07	V	SPAC14C4.14 and SPAC222.12c and SPBC1604.11 and SPBC1734.13 and SPMIT.10 and SPBC29A10.13 and SPMIT.07 and SPAC23C4.11 and SPCC1840.06	#N/A
R_r_0439	(((SPBC16H5.06 and SPBC29A3.18 and SPBP23A10.15c and SPMIT.05 and SPCC613.10 and SPCC737.02c and SPAC1782.07 and SPCC1682.01 and SPBC16C6.08c) or (SPBC16H5.06 and SPBC29A3.18 and SPBP23A10.15c and SPMIT.05 and SPCC613.10 and SPCC737.02c and SPAC1782.07 and SPCC1682.01 and SPBC16C6.08c)))	1.54386	0.885096	E	and GPR	E	TN	SPBC16H5.06	V	SPBP23A10.15c	E
R_GCC2cm	(((SPAC13G6.06c and SPAC31G5.14 and SPAC1002.09c and SPBP19A11.01) or (SPBC3H7.03c and SPBC776.15c and SPAC1002.09c)))	0	0	E	and GPR	E	TN	SPAC13G6.06c	V	SPAC1002.09c	E
R_PDHm	((SPBC30D10.13c and SPAC1002.09c and SPAC26F1.03 and SPCC794.07))	1.41585	0.81171	E	and GPR	E	TN	SPBC30D10.13c	V	SPAC1002.09c	E
R_PROt2r	SPAC869.10c or SPAC869.11	1.63418	0.936878	V	or only	V	TP	SPAC869.10c	V	SPAC869.11	V
R_ASPt2r	SPCC777.04 or SPAC869.11	1.63465	0.937147	V	or only	V	TP	SPCC777.04	V	SPAC869.11	V
R_GLNt2r	SPCC777.04 or SPAC869.11	1.64435	0.942706	V	or only	V	TP	SPCC777.04	V	SPAC869.11	V
R_GLUt2r	SPCC777.04 or SPAC869.11	1.65098	0.94651	V	or only	V	TP	SPCC777.04	V	SPAC869.11	V
R_ALAt2r	SPCC777.04 or SPAC869.10c or SPAC869.11	1.68724	0.967299	V	or only	V	TP	SPCC777.04	V	SPAC869.10c	V	SPAC869.11	V
R_SERt2r	SPCC777.04 or SPAPB1A10.07c or SPAC869.11	1.69564	0.972115	V	or only	V	TP	SPCC777.04	V	SPAPB1A10.07c	V	SPAC869.11	V
R_ASNt2r	SPCC777.04 or SPAC869.11	1.74054	0.997854	V	or only	V	TP	SPCC777.04	V	SPAC869.11	V
R_GLYt2r	SPCC777.04 or SPAC869.10c or SPAC869.11	1.74199	0.998688	V	or only	V	TP	SPCC777.04	V	SPAC869.10c	V	SPAC869.11	V
R_r_0771	SPAC3H5.11 or SPCC24B10.02c	1.74428	0.999996	V	or only	V	TP	SPAC3H5.11	V	SPCC24B10.02c	V
R_r_2339	SPBC16A3.10 or SPAC1851.02	1.74428	1	V	or only	V	TP	SPBC16A3.10	V	SPAC1851.02	V
R_r_2390	SPAC13G7.05 or SPCC1235.15	1.74428	1	V	or only	V	TP	SPAC13G7.05	V	SPCC1235.15	V
R_r_2826	SPAC343.19 or SPBC577.06c	1.74428	1	V	or only	V	TP	SPAC343.19	V	SPBC577.06c	V
R_r_2490	SPBC337.16 or SPBC26H8.03	1.74428	1	V	or only	V	TP	SPBC337.16	V	SPBC26H8.03	V
R_ALCD23xi	SPCC13B11.01 or SPCC13B11.04c	1.74428	1	V	or only	V	TP	SPCC13B11.01	V	SPCC13B11.04c	V
R_r_2340	SPAC1A6.05c or SPAC1851.02	1.74428	1	V	or only	V	TP	SPAC1A6.05c	V	SPAC1851.02	V
R_AATA	SPAC6B12.04c or SPAC56E4.03	1.74428	1	V	or only	V	TP	SPAC6B12.04c	V	SPAC56E4.03	V
R_r_2333	SPBC16A3.10 or SPAC1851.02	1.74428	1	V	or only	V	TP	SPBC16A3.10	V	SPAC1851.02	V
R_r_2370	SPAC13G7.05 or SPCC1235.15	1.74428	1	V	or only	V	TP	SPAC13G7.05	V	SPCC1235.15	V
R_r_2399	SPAC13G7.05 or SPCC1235.15	1.74428	1	V	or only	V	TP	SPAC13G7.05	V	SPCC1235.15	V
R_r_2396	SPAC13G7.05 or SPCC1235.15	1.74428	1	V	or only	V	TP	SPAC13G7.05	V	SPCC1235.15	V
R_r_2394	SPAC13G7.05 or SPCC1235.15	1.74428	1	V	or only	V	TP	SPAC13G7.05	V	SPCC1235.15	V
R_r_2491	SPBC337.16 or SPBC26H8.03	1.74428	1	V	or only	V	TP	SPBC337.16	V	SPBC26H8.03	V
R_r_2489	SPBC337.16 or SPBC26H8.03	1.74428	1	V	or only	V	TP	SPBC337.16	V	SPBC26H8.03	V
R_r_2493	SPBC337.16 or SPBC26H8.03	1.74428	1	V	or only	V	TP	SPBC337.16	V	SPBC26H8.03	V
R_r_2369	SPAC13G7.05 or SPCC1235.15	1.74428	1	V	or only	V	TP	SPAC13G7.05	V	SPCC1235.15	V
R_r_2494	SPBC337.16 or SPBC26H8.03	1.74428	1	V	or only	V	TP	SPBC337.16	V	SPBC26H8.03	V
R_NAt3_1	SPAC15A10.06 or SPAC3A11.09	1.74428	1	V	or only	V	TP	SPAC15A10.06	V	SPAC3A11.09	V
R_r_2368	SPAC13G7.05 or SPCC1235.15	1.74428	1	V	or only	V	TP	SPAC13G7.05	V	SPCC1235.15	V
R_r_2376	SPAC13G7.05 or SPCC1235.15	1.74428	1	V	or only	V	TP	SPAC13G7.05	V	SPCC1235.15	V
R_ACGSm	SPBC725.14 or SPBC1271.14	1.74428	1	V	or only	V	TP	SPBC725.14	V	SPBC1271.14	V
R_r_0092	SPAC13G6.14 or SPCC1672.06c	1.74428	1	V	or only	V	TP	SPAC13G6.14	V	SPCC1672.06c	V
R_r_2495	SPBC337.16 or SPBC26H8.03	1.74428	1	V	or only	V	TP	SPBC337.16	V	SPBC26H8.03	V
R_r_2391	SPAC13G7.05 or SPCC1235.15	1.74428	1	V	or only	V	TP	SPAC13G7.05	V	SPCC1235.15	V
R_r_2488	SPBC337.16 or SPBC26H8.03	1.74428	1	V	or only	V	TP	SPBC337.16	V	SPBC26H8.03	V
R_r_2393	SPAC13G7.05 or SPCC1235.15	1.74428	1	V	or only	V	TP	SPAC13G7.05	V	SPCC1235.15	V
R_r_2342	SPAC1A6.05c or SPAC1851.02	1.74428	1	V	or only	V	TP	SPAC1A6.05c	V	SPAC1851.02	V
R_r_2379	SPAC13G7.05 or SPCC1235.15	1.74428	1	V	or only	V	TP	SPAC13G7.05	V	SPCC1235.15	V
R_r_3264	SPAC23C4.16c or SPAC1A6.05c	1.74428	1	V	or only	V	TP	SPAC23C4.16c	V	SPAC1A6.05c	V
R_PIP3P_HDE_HDE_c	SPBC2G2.02 or SPAC19A8.03	1.74428	1	V	or only	V	TP	SPBC2G2.02	V	SPAC19A8.03	V
R_r_0073	SPAC13G6.14 or SPCC1672.06c	1.74428	1	V	or only	V	TP	SPAC13G6.14	V	SPCC1672.06c	V
R_r_0772	SPAC323.01c or SPAC3H5.11 or SPCC24B10.02c	1.74428	1	V	or only	V	TP	SPAC323.01c	V	SPAC3H5.11	V	SPCC24B10.02c	V
R_r_2341	SPAC1A6.05c or SPAC1851.02	1.74428	1	V	or only	V	TP	SPAC1A6.05c	V	SPAC1851.02	V
R_r_3122	SPBC2G2.02 or SPAC19A8.03	1.74428	1	V	or only	V	TP	SPBC2G2.02	V	SPAC19A8.03	V
R_DHAK	SPAC22A12.11 or SPAC977.16c	1.74428	1	V	or only	V	TP	SPAC22A12.11	V	SPAC977.16c	V
R_r_4156	SPBC14C8.03 or SPBC3E7.10	1.74428	1	V	or only	V	TP	SPBC14C8.03	V	SPBC3E7.10	V
R_r_2825	SPAC343.19 or SPBC577.06c	1.74428	1	V	or only	V	TP	SPAC343.19	V	SPBC577.06c	V
R_FBP26	SPAC732.02c or SPAC144.17c	1.74428	1	V	or only	V	TP	SPAC732.02c	V	SPAC144.17c	V
R_r_2372	SPAC13G7.05 or SPCC1235.15	1.74428	1	V	or only	V	TP	SPAC13G7.05	V	SPCC1235.15	V
R_r_2373	SPAC13G7.05 or SPCC1235.15	1.74428	1	V	or only	V	TP	SPAC13G7.05	V	SPCC1235.15	V
R_r_2387	SPAC13G7.05 or SPCC1235.15	1.74428	1	V	or only	V	TP	SPAC13G7.05	V	SPCC1235.15	V
R_r_2380	SPAC13G7.05 or SPCC1235.15	1.74428	1	V	or only	V	TP	SPAC13G7.05	V	SPCC1235.15	V
R_NADK	SPAC3H5.11 or SPCC24B10.02c	1.74428	1	V	or only	V	TP	SPAC3H5.11	V	SPCC24B10.02c	V
R_ALCD22xi	SPCC13B11.01 or SPCC13B11.04c	1.74428	1	V	or only	V	TP	SPCC13B11.01	V	SPCC13B11.04c	V
R_r_3127	SPBC2G2.02 or SPAC19A8.03	1.74428	1	V	or only	V	TP	SPBC2G2.02	V	SPAC19A8.03	V
R_r_2823	SPAC343.19 or SPBC577.06c	1.74428	1	V	or only	V	TP	SPAC343.19	V	SPBC577.06c	V
R_r_2824	SPAC343.19 or SPBC577.06c	1.74428	1	V	or only	V	TP	SPAC343.19	V	SPBC577.06c	V
R_NADKm	SPAC323.01c or SPAC3H5.11 or SPCC24B10.02c	1.74428	1	V	or only	V	TP	SPAC323.01c	V	SPAC3H5.11	V	SPCC24B10.02c	V
R_r_2381	SPAC13G7.05 or SPCC1235.15	1.74428	1	V	or only	V	TP	SPAC13G7.05	V	SPCC1235.15	V
R_r_2822	SPAC343.19 or SPBC577.06c	1.74428	1	V	or only	V	TP	SPAC343.19	V	SPBC577.06c	V
R_r_2821	SPAC343.19 or SPBC577.06c	1.74428	1	V	or only	V	TP	SPAC343.19	V	SPBC577.06c	V
R_r_2386	SPAC13G7.05 or SPCC1235.15	1.74428	1	V	or only	V	TP	SPAC13G7.05	V	SPCC1235.15	V
R_SPRMt2i	SPBC409.08 or SPCC569.05c	1.74428	1	V	or only	V	TP	SPBC409.08	V	SPCC569.05c	V
R_HISt6	SPAC17C9.10 or SPBC12C2.13c	1.74428	1	V	or only	V	TP	SPAC17C9.10	V	SPBC12C2.13c	V
R_13BGHe	SPBC1105.05 or SPAC23D3.10c	1.74428	1	V	or only	V	TP	SPBC1105.05	V	SPAC23D3.10c	V
R_r_1263	SPBC409.08 or SPCC569.05c	1.74428	1	V	or only	V	TP	SPBC409.08	V	SPCC569.05c	V
R_r_4193	SPAC29B12.02c or SPCC306.04c	1.74428	1	V	or only	V	TP	SPAC29B12.02c	V	SPCC306.04c	V
R_LYSt6	SPAC17C9.10 or SPBC12C2.13c	1.74428	1	V	or only	V	TP	SPAC17C9.10	V	SPBC12C2.13c	V
R_r_4403	SPBC713.07c or SPAC2F3.11	1.74428	1	V	or only	V	TP	SPBC713.07c	V	SPAC2F3.11	V
R_ARGt6	SPAC17C9.10 or SPBC12C2.13c	1.74428	1	V	or only	V	TP	SPAC17C9.10	V	SPBC12C2.13c	V
R_ABUTt2r	SPAPB24D3.02c or SPAC869.10c	1.74428	1	V	or only	V	TP	SPAPB24D3.02c	V	SPAC869.10c	V
R_RXN01592	SPAC1002.17c or SPAC1805.16c	1.74428	1	V	or only	V	TP	SPAC1002.17c	V	SPAC1805.16c	V
R_RXN01593	SPAC1002.17c or SPAC1805.16c	1.74428	1	V	or only	V	TP	SPAC1002.17c	V	SPAC1805.16c	V
R_r_0767	SPAC1783.04c or SPBC16D10.07c or SPCC132.02	1.74428	1	V	or only	V	TP	SPAC1783.04c	V	SPBC16D10.07c	V	SPCC132.02	V
R_r_4333	SPBC713.07c or SPAC2F3.11	1.74428	1	V	or only	V	TP	SPBC713.07c	V	SPAC2F3.11	V
R_r_0192	SPBC1773.08c or SPBC19C7.12c	1.74428	1	V	or only	V	TP	SPBC1773.08c	V	SPBC19C7.12c	V
R_r_1095	SPAC25B8.05 or SPCC126.03	1.74428	1	V	or only	V	TP	SPAC25B8.05	V	SPCC126.03	V
R_r_2374	SPAC13G7.05 or SPCC1235.15	1.74428	1	V	or only	V	TP	SPAC13G7.05	V	SPCC1235.15	V
R_r_2827	SPAC343.19 or SPBC577.06c	1.74428	1	V	or only	V	TP	SPAC343.19	V	SPBC577.06c	V
R_r_2820	SPAC343.19 or SPBC577.06c	1.74428	1	V	or only	V	TP	SPAC343.19	V	SPBC577.06c	V
R_r_2397	SPAC13G7.05 or SPCC1235.15	1.74428	1	V	or only	V	TP	SPAC13G7.05	V	SPCC1235.15	V
R_ALCD24xi	SPCC13B11.01 or SPCC13B11.04c	1.74428	1	V	or only	V	TP	SPCC13B11.01	V	SPCC13B11.04c	V
R_r_2335	SPBC16A3.10 or SPAC1851.02	1.74428	1	V	or only	V	TP	SPBC16A3.10	V	SPAC1851.02	V
R_GTHPi	SPAC4F10.20 or SPBC32F12.03c or SPCC965.07c	1.74428	1	V	or only	V	TP	SPAC4F10.20	V	SPBC32F12.03c	V	SPCC965.07c	V
R_so4t	SPAC24H6.11c or SPBC3H7.02 or SPCC320.05	1.74428	1	V	or only	V	TP	SPAC24H6.11c	V	SPBC3H7.02	V	SPCC320.05	V
R_r_3120	SPBC2G2.02 or SPAC19A8.03	1.74428	1	V	or only	V	TP	SPBC2G2.02	V	SPAC19A8.03	V
R_r_2375	SPAC13G7.05 or SPCC1235.15	1.74428	1	V	or only	V	TP	SPAC13G7.05	V	SPCC1235.15	V
R_r_2337	SPBC16A3.10 or SPAC1851.02	1.74428	1	V	or only	V	TP	SPBC16A3.10	V	SPAC1851.02	V
R_r_2385	SPAC13G7.05 or SPCC1235.15	1.74428	1	V	or only	V	TP	SPAC13G7.05	V	SPCC1235.15	V
R_r_2388	SPAC13G7.05 or SPCC1235.15	1.74428	1	V	or only	V	TP	SPAC13G7.05	V	SPCC1235.15	V
R_ALCD25xi	SPCC13B11.01 or SPCC13B11.04c	1.74428	1	V	or only	V	TP	SPCC13B11.01	V	SPCC13B11.04c	V
R_r_3126	SPBC2G2.02 or SPAC19A8.03	1.74428	1	V	or only	V	TP	SPBC2G2.02	V	SPAC19A8.03	V
R_r_2383	SPAC13G7.05 or SPCC1235.15	1.74428	1	V	or only	V	TP	SPAC13G7.05	V	SPCC1235.15	V
R_r_2382	SPAC13G7.05 or SPCC1235.15	1.74428	1	V	or only	V	TP	SPAC13G7.05	V	SPCC1235.15	V
R_r_2398	SPAC13G7.05 or SPCC1235.15	1.74428	1	V	or only	V	TP	SPAC13G7.05	V	SPCC1235.15	V
R_r_3123	SPBC2G2.02 or SPAC19A8.03	1.74428	1	V	or only	V	TP	SPBC2G2.02	V	SPAC19A8.03	V
R_r_2384	SPAC13G7.05 or SPCC1235.15	1.74428	1	V	or only	V	TP	SPAC13G7.05	V	SPCC1235.15	V
R_ALCD26xi	SPCC13B11.01 or SPCC13B11.04c	1.74428	1	V	or only	V	TP	SPCC13B11.01	V	SPCC13B11.04c	V
R_r_2377	SPAC13G7.05 or SPCC1235.15	1.74428	1	V	or only	V	TP	SPAC13G7.05	V	SPCC1235.15	V
R_r_2371	SPAC13G7.05 or SPCC1235.15	1.74428	1	V	or only	V	TP	SPAC13G7.05	V	SPCC1235.15	V
R_r_2378	SPAC13G7.05 or SPCC1235.15	1.74428	1	V	or only	V	TP	SPAC13G7.05	V	SPCC1235.15	V
R_r_2395	SPAC13G7.05 or SPCC1235.15	1.74428	1	V	or only	V	TP	SPAC13G7.05	V	SPCC1235.15	V
R_r_2343	SPAC1A6.05c or SPAC1851.02	1.74428	1	V	or only	V	TP	SPAC1A6.05c	V	SPAC1851.02	V
R_r_0026	SPBC428.02c or SPAC56E4.03	1.74428	1	V	or only	V	TP	SPBC428.02c	V	SPAC56E4.03	V
R_SPMDt3i	SPCC569.05c or SPBC23G7.13c or SPAC869.11	1.74428	1	V	or only	V	TP	SPCC569.05c	V	SPBC23G7.13c	V	SPAC869.11	V
R_r_2392	SPAC13G7.05 or SPCC1235.15	1.74428	1	V	or only	V	TP	SPAC13G7.05	V	SPCC1235.15	V
R_r_3125	SPBC2G2.02 or SPAC19A8.03	1.74428	1	V	or only	V	TP	SPBC2G2.02	V	SPAC19A8.03	V
R_r_3124	SPBC2G2.02 or SPAC19A8.03	1.74428	1	V	or only	V	TP	SPBC2G2.02	V	SPAC19A8.03	V
R_r_2389	SPAC13G7.05 or SPCC1235.15	1.74428	1	V	or only	V	TP	SPAC13G7.05	V	SPCC1235.15	V
R_r_2492	SPBC337.16 or SPBC26H8.03	1.74428	1	V	or only	V	TP	SPBC337.16	V	SPBC26H8.03	V
R_MTHFC	SPBC839.16	1.60843	0.922117	V	simple GPR	V	TP
R_ARGt2r	SPAC869.11	1.62797	0.933317	V	simple GPR	V	TP
R_PYRDC	SPAC3G9.11c	1.63136	0.93526	V	simple GPR	V	TP
R_PGL	SPCC16C4.10	1.63387	0.936699	V	simple GPR	V	TP
R_ORNt2r	SPAC869.11	1.63418	0.936878	V	simple GPR	V	TP
R_NH4t	SPCPB1C11.01	1.64697	0.944208	V	simple GPR	V	TP
R_PHEt2r	SPAC869.11	1.65275	0.947526	V	simple GPR	V	TP
R_ARGN	SPAC3H1.07	1.66559	0.954885	V	simple GPR	V	TP
R_VALt2r	SPAC869.11	1.66596	0.955098	V	simple GPR	V	TP
R_THRt2r	SPAC869.11	1.66894	0.956806	V	simple GPR	V	TP
R_AKGCITtm	SPBC83.13	1.66901	0.956846	V	simple GPR	V	TP
R_ILEt2r	SPAC869.11	1.68001	0.963155	V	simple GPR	V	TP
R_LEUt2r	SPAC869.11	1.68605	0.966617	V	simple GPR	V	TP
R_ASNNe	SPBPB21E7.09	1.69867	0.973851	V	simple GPR	V	TP
R_GLUDxi	SPCC132.04c	1.70018	0.974715	V	simple GPR	V	TP
R_TPI	SPCC24B10.21	1.70286	0.976252	V	simple GPR	V	TP
R_HISt2r	SPAC869.11	1.70864	0.979564	V	simple GPR	V	TP
R_ME1m	SPCC794.12c	1.7109	0.980862	V	simple GPR	V	TP
R_ILETA	SPBC428.02c	1.71188	0.981421	V	simple GPR	V	TP
R_ILETAm	SPBC428.02c	1.71526	0.983362	V	simple GPR	V	TP
R_GLUt2m	SPAC4G9.20c	1.71534	0.983407	V	simple GPR	V	TP
R_LYSt2r	SPAC869.11	1.71543	0.983459	V	simple GPR	V	TP
R_METt2r	SPAC869.11	1.71823	0.985065	V	simple GPR	V	TP
R_TYRt2r	SPAC869.11	1.72395	0.988344	V	simple GPR	V	TP
R_THRA	SPAC23H3.09c	1.72697	0.990077	V	simple GPR	V	TP
R_CITtam	SPAC19G12.05	1.72999	0.991804	V	simple GPR	V	TP
R_ALATA_L	SPBC582.08	1.73329	0.993697	V	simple GPR	V	TP
R_TRPt2r	SPAC869.11	1.73498	0.994669	V	simple GPR	V	TP
R_INDPYRD	SPAC3G9.11c	1.73591	0.9952	V	simple GPR	V	TP
R_TRPTA	SPAC56E4.03	1.73591	0.9952	V	simple GPR	V	TP
R_PHETA1	SPAC56E4.03	1.73927	0.997124	V	simple GPR	V	TP
R_PHPYR_D	SPAC3G9.11c	1.73927	0.997124	V	simple GPR	V	TP
R_SERD_D	SPAC1039.06	1.74029	0.997709	V	simple GPR	V	TP
R_SRR	SPCC320.14	1.74029	0.997709	V	simple GPR	V	TP
R_RXN00004	SPAP11E10.01	1.74041	0.997781	V	simple GPR	V	TP
R_CYSt2r	SPAC869.11	1.7406	0.997891	V	simple GPR	V	TP
R_LEUTA	SPBC428.02c	1.74128	0.998279	V	simple GPR	V	TP
R_ASPTA	SPAC10F6.13c	1.74139	0.99834	V	simple GPR	V	TP
R_OAAt2m	SPAC139.02c	1.74139	0.99834	V	simple GPR	V	TP
R_VALTA	SPBC428.02c	1.74157	0.998447	V	simple GPR	V	TP
R_3MOBDC	SPAC3G9.11c	1.74157	0.998447	V	simple GPR	V	TP
R_MTHFD	SPBC839.16	1.74277	0.999133	V	simple GPR	V	TP
R_COAtim	SPAC17H9.08	1.74332	0.999447	V	simple GPR	V	TP
R_NDPK3	SPAC806.07	1.74349	0.999544	V	simple GPR	V	TP
R_DCMPDA	SPBC2G2.13c	1.74365	0.999638	V	simple GPR	V	TP
R_ADNK1	SPCC338.14	1.74385	0.999751	V	simple GPR	V	TP
R_FTHFLi	SPBC839.16	1.74404	0.99986	V	simple GPR	V	TP
R_r_2471	SPAC25B8.03	1.74411	0.999901	V	simple GPR	V	TP
R_DDPAm	SPAC24H6.10c	1.74426	0.99999	V	simple GPR	V	TP
R_CITtbm	SPAC19G12.05	1.74426	0.99999	V	simple GPR	V	TP
R_r_2470	SPAC25B8.03	1.74427	0.999992	V	simple GPR	V	TP
R_r_2468	SPAC25B8.03	1.74428	0.999998	V	simple GPR	V	TP
R_r_3294	SPAC1A6.05c	1.74428	1	V	simple GPR	V	TP
R_RXN01652	SPAC1B3.01c	1.74428	1	V	simple GPR	V	TP
R_r_3316	SPAC1A6.05c	1.74428	1	V	simple GPR	V	TP
R_r_2690	SPBC16A3.10	1.74428	1	V	simple GPR	V	TP
R_r_3319	SPAC1A6.05c	1.74428	1	V	simple GPR	V	TP
R_PPNDH	SPBC30D10.16	1.74428	1	V	simple GPR	V	TP
R_r_2517	SPBC3D6.05	1.74428	1	V	simple GPR	V	TP
R_r_3144	SPBC2G2.02	1.74428	1	V	simple GPR	V	TP
R_r_3146	SPBC2G2.02	1.74428	1	V	simple GPR	V	TP
R_r_3147	SPBC2G2.02	1.74428	1	V	simple GPR	V	TP
R_r_2418	SPCC1235.15	1.74428	1	V	simple GPR	V	TP
R_r_3099	SPAC4D7.02c	1.74428	1	V	simple GPR	V	TP
R_r_3317	SPAC1A6.05c	1.74428	1	V	simple GPR	V	TP
R_r_2421	SPCC1235.15	1.74428	1	V	simple GPR	V	TP
R_r_3281	SPAC1A6.05c	1.74428	1	V	simple GPR	V	TP
R_r_2328	SPAC23D3.11	1.74428	1	V	simple GPR	V	TP
R_r_3024	SPCC4B3.04c	1.74428	1	V	simple GPR	V	TP
R_r_2587	SPAC6G10.03c	1.74428	1	V	simple GPR	V	TP
R_r_2729	SPBC16A3.10	1.74428	1	V	simple GPR	V	TP
R_r_2529	SPAC22A12.10	1.74428	1	V	simple GPR	V	TP
R_r_3318	SPAC1A6.05c	1.74428	1	V	simple GPR	V	TP
R_r_2968	SPBC776.14	1.74428	1	V	simple GPR	V	TP
R_r_3285	SPAC1A6.05c	1.74428	1	V	simple GPR	V	TP
R_G3PIt	SPBC1271.09	1.74428	1	V	simple GPR	V	TP
R_r_3026	SPCC4B3.04c	1.74428	1	V	simple GPR	V	TP
R_r_2515	SPBC3D6.05	1.74428	1	V	simple GPR	V	TP
R_r_3289	SPAC1A6.05c	1.74428	1	V	simple GPR	V	TP
R_r_2695	SPBC16A3.10	1.74428	1	V	simple GPR	V	TP
R_r_2336	SPBC16A3.10	1.74428	1	V	simple GPR	V	TP
R_TALA	SPCC1020.06c	1.74428	1	V	simple GPR	V	TP
R_HCYSMT	SPAC57A7.07c	1.74428	1	V	simple GPR	V	TP
R_r_2420	SPCC1235.15	1.74428	1	V	simple GPR	V	TP
R_r_2514	SPBC3D6.05	1.74428	1	V	simple GPR	V	TP
R_r_2506	SPBC337.16	1.74428	1	V	simple GPR	V	TP
R_r_2498	SPBC337.16	1.74428	1	V	simple GPR	V	TP
R_r_2403	SPCC1235.15	1.74428	1	V	simple GPR	V	TP
R_r_2196	SPBC18H10.02	1.74428	1	V	simple GPR	V	TP
R_r_2512	SPBC3D6.05	1.74428	1	V	simple GPR	V	TP
R_FMNATm	SPCC1235.04c	1.74428	1	V	simple GPR	V	TP
R_r_2736	SPBC16A3.10	1.74428	1	V	simple GPR	V	TP
R_r_2938	SPBC776.14	1.74428	1	V	simple GPR	V	TP
R_r_2788	SPBC16A3.10	1.74428	1	V	simple GPR	V	TP
R_r_2984	SPBC776.14	1.74428	1	V	simple GPR	V	TP
R_r_2706	SPBC16A3.10	1.74428	1	V	simple GPR	V	TP
R_r_2918	SPBC776.14	1.74428	1	V	simple GPR	V	TP
R_r_2878	SPBC3E7.01	1.74428	1	V	simple GPR	V	TP
R_r_2958	SPBC776.14	1.74428	1	V	simple GPR	V	TP
R_r_2682	SPBC16A3.10	1.74428	1	V	simple GPR	V	TP
R_r_2516	SPBC3D6.05	1.74428	1	V	simple GPR	V	TP
R_ICDHym	SPAC6G10.08	1.74428	1	V	simple GPR	V	TP
R_r_2513	SPBC3D6.05	1.74428	1	V	simple GPR	V	TP
R_r_3076	SPAC977.09c	1.74428	1	V	simple GPR	V	TP
R_FMNRx2	SPCC4B3.06c	1.74428	1	V	simple GPR	V	TP
R_r_2431	SPCC1235.15	1.74428	1	V	simple GPR	V	TP
R_r_2886	SPBC776.14	1.74428	1	V	simple GPR	V	TP
R_GLYCt	SPAC977.17	1.74428	1	V	simple GPR	V	TP
R_r_2973	SPBC776.14	1.74428	1	V	simple GPR	V	TP
R_ALCD2ir	SPCC13B11.01	1.74428	1	V	simple GPR	V	TP
R_r_2904	SPBC776.14	1.74428	1	V	simple GPR	V	TP
R_r_2739	SPBC16A3.10	1.74428	1	V	simple GPR	V	TP
R_GLYOX3	SPCC757.03c	1.74428	1	V	simple GPR	V	TP
R_r_3207	SPBC2G2.02	1.74428	1	V	simple GPR	V	TP
R_r_3205	SPBC2G2.02	1.74428	1	V	simple GPR	V	TP
R_r_2923	SPBC776.14	1.74428	1	V	simple GPR	V	TP
R_r_2620	SPBC16A3.10	1.74428	1	V	simple GPR	V	TP
R_r_3148	SPBC2G2.02	1.74428	1	V	simple GPR	V	TP
R_r_2714	SPBC16A3.10	1.74428	1	V	simple GPR	V	TP
R_r_3028	SPCC4B3.04c	1.74428	1	V	simple GPR	V	TP
R_SACCD2	SPAC227.18	1.74428	1	V	simple GPR	V	TP
R_SACCD1	SPBC3B8.03	1.74428	1	V	simple GPR	V	TP
R_r_0027	SPAC343.16	1.74428	1	V	simple GPR	V	TP
R_r_1838	SPBC1105.02c	1.74428	1	V	simple GPR	V	TP
R_AASAD1	SPAP7G5.04c	1.74428	1	V	simple GPR	V	TP
R_2OXOADPTm	SPAC328.09	1.74428	1	V	simple GPR	V	TP
R_r_0545	SPAC31G5.04	1.74428	1	V	simple GPR	V	TP
R_SO3ti	SPBPB10D8.06c	1.74428	1	V	simple GPR	V	TP
R_r_2709	SPBC16A3.10	1.74428	1	V	simple GPR	V	TP
R_r_3004	SPBC776.14	1.74428	1	V	simple GPR	V	TP
R_r_2531	SPAC22A12.10	1.74428	1	V	simple GPR	V	TP
R_r_3265	SPAC1A6.05c	1.74428	1	V	simple GPR	V	TP
R_FTHFCLm	SPBC1703.08c	1.74428	1	V	simple GPR	V	TP
R_r_2618	SPAC6G10.03c	1.74428	1	V	simple GPR	V	TP
R_r_3010	SPBC776.14	1.74428	1	V	simple GPR	V	TP
R_ALCD25xim	SPAC5H10.06c	1.74428	1	V	simple GPR	V	TP
R_C24STRer	SPAC20G4.07c	1.74428	1	V	simple GPR	V	TP
R_r_3102	SPAC4D7.02c	1.74428	1	V	simple GPR	V	TP
R_r_3293	SPAC1A6.05c	1.74428	1	V	simple GPR	V	TP
R_r_2810	SPBC16A3.10	1.74428	1	V	simple GPR	V	TP
R_r_2704	SPBC16A3.10	1.74428	1	V	simple GPR	V	TP
R_OCBT	SPAC4G9.10	1.74428	1	V	simple GPR	V	TP
R_r_2754	SPBC16A3.10	1.74428	1	V	simple GPR	V	TP
R_r_2678	SPBC16A3.10	1.74428	1	V	simple GPR	V	TP
R_r_2778	SPBC16A3.10	1.74428	1	V	simple GPR	V	TP
R_r_2650	SPBC16A3.10	1.74428	1	V	simple GPR	V	TP
R_r_4204	SPAC4F10.02	1.74428	1	V	simple GPR	V	TP
R_r_1208	SPAC2G11.13	1.74428	1	V	simple GPR	V	TP
R_CYTD	SPAC1556.04c	1.74428	1	V	simple GPR	V	TP
R_r_2417	SPCC1235.15	1.74428	1	V	simple GPR	V	TP
R_r_2401	SPCC1235.15	1.74428	1	V	simple GPR	V	TP
R_RXN01608	SPBC660.07	1.74428	1	V	simple GPR	V	TP
R_r_0114	SPCC191.02c	1.74428	1	V	simple GPR	V	TP
R_r_2787	SPBC16A3.10	1.74428	1	V	simple GPR	V	TP
R_r_2753	SPBC16A3.10	1.74428	1	V	simple GPR	V	TP
R_r_3070	SPAC977.09c	1.74428	1	V	simple GPR	V	TP
R_G3PD1irm	SPAC23D3.04c	1.74428	1	V	simple GPR	V	TP
R_r_2767	SPBC16A3.10	1.74428	1	V	simple GPR	V	TP
R_r_2799	SPBC16A3.10	1.74428	1	V	simple GPR	V	TP
R_r_3206	SPBC2G2.02	1.74428	1	V	simple GPR	V	TP
R_r_3204	SPBC2G2.02	1.74428	1	V	simple GPR	V	TP
R_r_3202	SPBC2G2.02	1.74428	1	V	simple GPR	V	TP
R_r_3200	SPBC2G2.02	1.74428	1	V	simple GPR	V	TP
R_r_2792	SPBC16A3.10	1.74428	1	V	simple GPR	V	TP
R_r_2676	SPBC16A3.10	1.74428	1	V	simple GPR	V	TP
R_NTD4	SPAC24B11.05	1.74428	1	V	simple GPR	V	TP
R_r_2893	SPBC776.14	1.74428	1	V	simple GPR	V	TP
R_r_2946	SPBC776.14	1.74428	1	V	simple GPR	V	TP
R_r_3008	SPBC776.14	1.74428	1	V	simple GPR	V	TP
R_r_0964	SPAC3F10.11c	1.74428	1	V	simple GPR	V	TP
R_r_1168	SPAC3F10.11c	1.74428	1	V	simple GPR	V	TP
R_r_2933	SPBC776.14	1.74428	1	V	simple GPR	V	TP
R_r_2654	SPBC16A3.10	1.74428	1	V	simple GPR	V	TP
R_NTD11	SPBC30D10.03c	1.74428	1	V	simple GPR	V	TP
R_r_2666	SPBC16A3.10	1.74428	1	V	simple GPR	V	TP
R_MALt	SPAPB8E5.03	1.74428	1	V	simple GPR	V	TP
R_r_3075	SPAC977.09c	1.74428	1	V	simple GPR	V	TP
R_r_3032	SPCC4B3.04c	1.74428	1	V	simple GPR	V	TP
R_r_2741	SPBC16A3.10	1.74428	1	V	simple GPR	V	TP
R_ACtr	SPAC5D6.09c	1.74428	1	V	simple GPR	V	TP
R_r_2922	SPBC776.14	1.74428	1	V	simple GPR	V	TP
R_r_2402	SPCC1235.15	1.74428	1	V	simple GPR	V	TP
R_r_2532	SPAC22A12.10	1.74428	1	V	simple GPR	V	TP
R_PUNP5	SPAC1805.16c	1.74428	1	V	simple GPR	V	TP
R_r_3042	SPAC977.09c	1.74428	1	V	simple GPR	V	TP
R_r_2804	SPBC16A3.10	1.74428	1	V	simple GPR	V	TP
R_r_2407	SPCC1235.15	1.74428	1	V	simple GPR	V	TP
R_r_2530	SPAC22A12.10	1.74428	1	V	simple GPR	V	TP
R_r_3266	SPAC1A6.05c	1.74428	1	V	simple GPR	V	TP
R_r_0922	SPBC887.15c	1.74428	1	V	simple GPR	V	TP
R_ACOAHim	SPAC1952.09c	1.74428	1	V	simple GPR	V	TP
R_r_2991	SPBC776.14	1.74428	1	V	simple GPR	V	TP
R_r_2945	SPBC776.14	1.74428	1	V	simple GPR	V	TP
R_r_2203	SPBC18H10.02	1.74428	1	V	simple GPR	V	TP
R_r_2930	SPBC776.14	1.74428	1	V	simple GPR	V	TP
R_HSDxi	SPBC776.03	1.74428	1	V	simple GPR	V	TP
R_r_2427	SPCC1235.15	1.74428	1	V	simple GPR	V	TP
R_r_2916	SPBC776.14	1.74428	1	V	simple GPR	V	TP
R_r_2939	SPBC776.14	1.74428	1	V	simple GPR	V	TP
R_r_3092	SPAC22F8.11	1.74428	1	V	simple GPR	V	TP
R_r_2752	SPBC16A3.10	1.74428	1	V	simple GPR	V	TP
R_RBK	SPBC16G5.02c	1.74428	1	V	simple GPR	V	TP
R_r_2941	SPBC776.14	1.74428	1	V	simple GPR	V	TP
R_r_2507	SPBC337.16	1.74428	1	V	simple GPR	V	TP
R_r_2505	SPBC337.16	1.74428	1	V	simple GPR	V	TP
R_r_2497	SPBC337.16	1.74428	1	V	simple GPR	V	TP
R_r_2499	SPBC337.16	1.74428	1	V	simple GPR	V	TP
R_r_3290	SPAC1A6.05c	1.74428	1	V	simple GPR	V	TP
R_r_2963	SPBC776.14	1.74428	1	V	simple GPR	V	TP
R_r_2198	SPBC18H10.02	1.74428	1	V	simple GPR	V	TP
R_r_4039	SPAC1952.09c	1.74428	1	V	simple GPR	V	TP
R_AMPDA	SPBC106.04	1.74428	1	V	simple GPR	V	TP
R_r_2935	SPBC776.14	1.74428	1	V	simple GPR	V	TP
R_r_2672	SPBC16A3.10	1.74428	1	V	simple GPR	V	TP
R_r_2986	SPBC776.14	1.74428	1	V	simple GPR	V	TP
R_r_0357	SPAC13G6.14	1.74428	1	V	simple GPR	V	TP
R_r_3182	SPBC2G2.02	1.74428	1	V	simple GPR	V	TP
R_r_3118	SPBC2G2.02	1.74428	1	V	simple GPR	V	TP
R_r_2884	SPBC776.14	1.74428	1	V	simple GPR	V	TP
R_r_2921	SPBC776.14	1.74428	1	V	simple GPR	V	TP
R_r_2509	SPBC337.16	1.74428	1	V	simple GPR	V	TP
R_r_2501	SPBC337.16	1.74428	1	V	simple GPR	V	TP
R_r_2926	SPBC776.14	1.74428	1	V	simple GPR	V	TP
R_PAPSR	SPAC13G7.06	1.74428	1	V	simple GPR	V	TP
R_ADSK	SPAC1782.11	1.74428	1	V	simple GPR	V	TP
R_SADT	SPBC27.08c	1.74428	1	V	simple GPR	V	TP
R_r_3330	SPAC1A6.05c	1.74428	1	V	simple GPR	V	TP
R_r_2400	SPCC1235.15	1.74428	1	V	simple GPR	V	TP
R_r_2510	SPBC337.16	1.74428	1	V	simple GPR	V	TP
R_r_2502	SPBC337.16	1.74428	1	V	simple GPR	V	TP
R_r_3001	SPBC776.14	1.74428	1	V	simple GPR	V	TP
R_r_2533	SPAC22A12.10	1.74428	1	V	simple GPR	V	TP
R_r_2774	SPBC16A3.10	1.74428	1	V	simple GPR	V	TP
R_r_2430	SPCC1235.15	1.74428	1	V	simple GPR	V	TP
R_r_2669	SPBC16A3.10	1.74428	1	V	simple GPR	V	TP
R_r_2775	SPBC16A3.10	1.74428	1	V	simple GPR	V	TP
R_r_2624	SPBC16A3.10	1.74428	1	V	simple GPR	V	TP
R_NAabcO	SPBC839.06	1.74428	1	V	simple GPR	V	TP
R_r_3230	SPBC409.18	1.74428	1	V	simple GPR	V	TP
R_r_3231	SPBC409.18	1.74428	1	V	simple GPR	V	TP
R_r_2728	SPBC16A3.10	1.74428	1	V	simple GPR	V	TP
R_r_2715	SPBC16A3.10	1.74428	1	V	simple GPR	V	TP
R_DHAD1m	SPAC17G8.06c	1.74428	1	V	simple GPR	V	TP
R_r_0096	SPBC56F2.12	1.74428	1	V	simple GPR	V	TP
R_r_3045	SPAC977.09c	1.74428	1	V	simple GPR	V	TP
R_r_4203	SPAC4F10.02	1.74428	1	V	simple GPR	V	TP
R_PPND2	SPCC1494.04c	1.74428	1	V	simple GPR	V	TP
R_TYRTA	SPAC56E4.03	1.74428	1	V	simple GPR	V	TP
R_r_2408	SPCC1235.15	1.74428	1	V	simple GPR	V	TP
R_r_2409	SPCC1235.15	1.74428	1	V	simple GPR	V	TP
R_r_2944	SPBC776.14	1.74428	1	V	simple GPR	V	TP
R_r_2693	SPBC16A3.10	1.74428	1	V	simple GPR	V	TP
R_r_2977	SPBC776.14	1.74428	1	V	simple GPR	V	TP
R_r_3159	SPBC2G2.02	1.74428	1	V	simple GPR	V	TP
R_r_2332	SPBC16A3.10	1.74428	1	V	simple GPR	V	TP
R_r_2937	SPBC776.14	1.74428	1	V	simple GPR	V	TP
R_r_2772	SPBC16A3.10	1.74428	1	V	simple GPR	V	TP
R_r_0082	SPAC13G6.14	1.74428	1	V	simple GPR	V	TP
R_r_2969	SPBC776.14	1.74428	1	V	simple GPR	V	TP
R_r_2889	SPBC776.14	1.74428	1	V	simple GPR	V	TP
R_r_2712	SPBC16A3.10	1.74428	1	V	simple GPR	V	TP
R_r_2808	SPBC16A3.10	1.74428	1	V	simple GPR	V	TP
R_r_2713	SPBC16A3.10	1.74428	1	V	simple GPR	V	TP
R_r_2988	SPBC776.14	1.74428	1	V	simple GPR	V	TP
R_r_3033	SPCC4B3.04c	1.74428	1	V	simple GPR	V	TP
R_r_3113	SPBC2G2.02	1.74428	1	V	simple GPR	V	TP
R_r_3177	SPBC2G2.02	1.74428	1	V	simple GPR	V	TP
R_r_2405	SPCC1235.15	1.74428	1	V	simple GPR	V	TP
R_r_2881	SPBC3E7.01	1.74428	1	V	simple GPR	V	TP
R_PTRCt3i	SPCC569.05c	1.74428	1	V	simple GPR	V	TP
R_r_2971	SPBC776.14	1.74428	1	V	simple GPR	V	TP
R_r_2859	SPAC458.05	1.74428	1	V	simple GPR	V	TP
R_r_2595	SPAC6G10.03c	1.74428	1	V	simple GPR	V	TP
R_r_2638	SPBC16A3.10	1.74428	1	V	simple GPR	V	TP
R_PRAMPC	SPBC1711.13	1.74428	1	V	simple GPR	V	TP
R_HSTPT	SPBC11B10.02c	1.74428	1	V	simple GPR	V	TP
R_PRMICI	SPAC3F10.09	1.74428	1	V	simple GPR	V	TP
R_ATPPRT	SPAC25G10.05c	1.74428	1	V	simple GPR	V	TP
R_IGPDH	SPBC21H7.07c	1.74428	1	V	simple GPR	V	TP
R_IG3PS	SPBC418.01c	1.74428	1	V	simple GPR	V	TP
R_HISTD	SPBC1711.13	1.74428	1	V	simple GPR	V	TP
R_PRATPP	SPBC1711.13	1.74428	1	V	simple GPR	V	TP
R_r_2771	SPBC16A3.10	1.74428	1	V	simple GPR	V	TP
R_r_2908	SPBC776.14	1.74428	1	V	simple GPR	V	TP
R_r_2734	SPBC16A3.10	1.74428	1	V	simple GPR	V	TP
R_r_2710	SPBC16A3.10	1.74428	1	V	simple GPR	V	TP
R_r_2742	SPBC16A3.10	1.74428	1	V	simple GPR	V	TP
R_r_2511	SPBC337.16	1.74428	1	V	simple GPR	V	TP
R_r_2503	SPBC337.16	1.74428	1	V	simple GPR	V	TP
R_r_2807	SPBC16A3.10	1.74428	1	V	simple GPR	V	TP
R_r_2920	SPBC776.14	1.74428	1	V	simple GPR	V	TP
R_r_2423	SPCC1235.15	1.74428	1	V	simple GPR	V	TP
R_r_3149	SPBC2G2.02	1.74428	1	V	simple GPR	V	TP
R_r_2876	SPBC3E7.01	1.74428	1	V	simple GPR	V	TP
R_r_2686	SPBC16A3.10	1.74428	1	V	simple GPR	V	TP
R_r_2634	SPBC16A3.10	1.74428	1	V	simple GPR	V	TP
R_r_3094	SPAC22F8.11	1.74428	1	V	simple GPR	V	TP
R_r_2737	SPBC16A3.10	1.74428	1	V	simple GPR	V	TP
R_ADPT	SPAC23A1.03	1.74428	1	V	simple GPR	V	TP
R_r_2606	SPAC6G10.03c	1.74428	1	V	simple GPR	V	TP
R_r_2639	SPBC16A3.10	1.74428	1	V	simple GPR	V	TP
R_r_2202	SPBC18H10.02	1.74428	1	V	simple GPR	V	TP
R_r_2504	SPBC337.16	1.74428	1	V	simple GPR	V	TP
R_r_2496	SPBC337.16	1.74428	1	V	simple GPR	V	TP
R_r_3043	SPAC977.09c	1.74428	1	V	simple GPR	V	TP
R_r_3093	SPAC22F8.11	1.74428	1	V	simple GPR	V	TP
R_r_3176	SPBC2G2.02	1.74428	1	V	simple GPR	V	TP
R_r_3115	SPBC2G2.02	1.74428	1	V	simple GPR	V	TP
R_r_3114	SPBC2G2.02	1.74428	1	V	simple GPR	V	TP
R_r_3112	SPBC2G2.02	1.74428	1	V	simple GPR	V	TP
R_r_3179	SPBC2G2.02	1.74428	1	V	simple GPR	V	TP
R_r_3178	SPBC2G2.02	1.74428	1	V	simple GPR	V	TP
R_r_2338	SPBC16A3.10	1.74428	1	V	simple GPR	V	TP
R_r_2890	SPBC776.14	1.74428	1	V	simple GPR	V	TP
R_r_2660	SPBC16A3.10	1.74428	1	V	simple GPR	V	TP
R_r_2978	SPBC776.14	1.74428	1	V	simple GPR	V	TP
R_r_2466	SPAC25B8.03	1.74428	1	V	simple GPR	V	TP
R_OMCDC	SPBC428.02c	1.74428	1	V	simple GPR	V	TP
R_r_2960	SPBC776.14	1.74428	1	V	simple GPR	V	TP
R_NMNAT	SPAC694.03	1.74428	1	V	simple GPR	V	TP
R_r_3195	SPBC2G2.02	1.74428	1	V	simple GPR	V	TP
R_PSERT	SPAC1F12.07	1.74428	1	V	simple GPR	V	TP
R_PGCD	SPCC364.07	1.74428	1	V	simple GPR	V	TP
R_ALCD2x	SPCC13B11.01	1.74428	1	V	simple GPR	V	TP
R_NADH2_u6cm	SPAC3A11.07	1.74428	1	V	simple GPR	V	TP
R_NTD2	SPAC24B11.05	1.74428	1	V	simple GPR	V	TP
R_CYSS	SPBC428.11	1.74428	1	V	simple GPR	V	TP
R_r_2897	SPBC776.14	1.74428	1	V	simple GPR	V	TP
R_r_3327	SPAC1A6.05c	1.74428	1	V	simple GPR	V	TP
R_IPPSm	SPBC3E7.16c	1.74428	1	V	simple GPR	V	TP
R_r_2877	SPBC3E7.01	1.74428	1	V	simple GPR	V	TP
R_r_2649	SPBC16A3.10	1.74428	1	V	simple GPR	V	TP
R_DRTPPD	SPAC18B11.02c	1.74428	1	V	simple GPR	V	TP
R_r_2957	SPBC776.14	1.74428	1	V	simple GPR	V	TP
R_r_2677	SPBC16A3.10	1.74428	1	V	simple GPR	V	TP
R_r_2645	SPBC16A3.10	1.74428	1	V	simple GPR	V	TP
R_G3PD1ir	SPAC23D3.04c	1.74428	1	V	simple GPR	V	TP
R_LANOSTt	SPCC18B5.01c	1.74428	1	V	simple GPR	V	TP
R_r_3203	SPBC2G2.02	1.74428	1	V	simple GPR	V	TP
R_ORNTA	SPBC21C3.08c	1.74428	1	V	simple GPR	V	TP
R_RXN00006	SPAC186.08c	1.74428	1	V	simple GPR	V	TP
R_ORNDC	SPAC144.04c	1.74428	1	V	simple GPR	V	TP
R_r_2661	SPBC16A3.10	1.74428	1	V	simple GPR	V	TP
R_r_2702	SPBC16A3.10	1.74428	1	V	simple GPR	V	TP
R_r_2662	SPBC16A3.10	1.74428	1	V	simple GPR	V	TP
R_r_2599	SPAC6G10.03c	1.74428	1	V	simple GPR	V	TP
R_r_2894	SPBC776.14	1.74428	1	V	simple GPR	V	TP
R_RXN01115	SPCC4B3.10c	1.74428	1	V	simple GPR	V	TP
R_r_2901	SPBC776.14	1.74428	1	V	simple GPR	V	TP
R_r_3006	SPBC776.14	1.74428	1	V	simple GPR	V	TP
R_NDPK6	SPAC806.07	1.74428	1	V	simple GPR	V	TP
R_r_2948	SPBC776.14	1.74428	1	V	simple GPR	V	TP
R_r_2685	SPBC16A3.10	1.74428	1	V	simple GPR	V	TP
R_r_3091	SPAC22F8.11	1.74428	1	V	simple GPR	V	TP
R_DCTPD	SPBC2G2.13c	1.74428	1	V	simple GPR	V	TP
R_r_2725	SPBC16A3.10	1.74428	1	V	simple GPR	V	TP
R_r_2621	SPBC16A3.10	1.74428	1	V	simple GPR	V	TP
R_r_3036	SPAC977.09c	1.74428	1	V	simple GPR	V	TP
R_r_2994	SPBC776.14	1.74428	1	V	simple GPR	V	TP
R_r_2633	SPBC16A3.10	1.74428	1	V	simple GPR	V	TP
R_r_3185	SPBC2G2.02	1.74428	1	V	simple GPR	V	TP
R_FBP	SPBC1198.14c	1.74428	1	V	simple GPR	V	TP
R_r_2765	SPBC16A3.10	1.74428	1	V	simple GPR	V	TP
R_r_2983	SPBC776.14	1.74428	1	V	simple GPR	V	TP
R_r_0088	SPCC1672.06c	1.74428	1	V	simple GPR	V	TP
R_r_2716	SPBC16A3.10	1.74428	1	V	simple GPR	V	TP
R_r_2636	SPBC16A3.10	1.74428	1	V	simple GPR	V	TP
R_r_3023	SPCC4B3.04c	1.74428	1	V	simple GPR	V	TP
R_r_3022	SPCC4B3.04c	1.74428	1	V	simple GPR	V	TP
R_r_2798	SPBC16A3.10	1.74428	1	V	simple GPR	V	TP
R_r_2722	SPBC16A3.10	1.74428	1	V	simple GPR	V	TP
R_r_2721	SPBC16A3.10	1.74428	1	V	simple GPR	V	TP
R_r_2954	SPBC776.14	1.74428	1	V	simple GPR	V	TP
R_r_2699	SPBC16A3.10	1.74428	1	V	simple GPR	V	TP
R_r_3186	SPBC2G2.02	1.74428	1	V	simple GPR	V	TP
R_r_2925	SPBC776.14	1.74428	1	V	simple GPR	V	TP
R_ADNCYC	SPBC19C7.03	1.74428	1	V	simple GPR	V	TP
R_PDE1	SPCC285.09c	1.74428	1	V	simple GPR	V	TP
R_r_2642	SPBC16A3.10	1.74428	1	V	simple GPR	V	TP
R_r_3273	SPAC1A6.05c	1.74428	1	V	simple GPR	V	TP
R_r_2622	SPBC16A3.10	1.74428	1	V	simple GPR	V	TP
R_r_2646	SPBC16A3.10	1.74428	1	V	simple GPR	V	TP
R_r_2929	SPBC776.14	1.74428	1	V	simple GPR	V	TP
R_r_2770	SPBC16A3.10	1.74428	1	V	simple GPR	V	TP
R_r_2607	SPAC6G10.03c	1.74428	1	V	simple GPR	V	TP
R_r_3039	SPAC977.09c	1.74428	1	V	simple GPR	V	TP
R_r_2947	SPBC776.14	1.74428	1	V	simple GPR	V	TP
R_r_3153	SPBC2G2.02	1.74428	1	V	simple GPR	V	TP
R_r_2627	SPBC16A3.10	1.74428	1	V	simple GPR	V	TP
R_3MOPDC	SPAC3G9.11c	1.74428	1	V	simple GPR	V	TP
R_r_2992	SPBC776.14	1.74428	1	V	simple GPR	V	TP
R_r_2761	SPBC16A3.10	1.74428	1	V	simple GPR	V	TP
R_ORNTACim	SPBC1271.14	1.74428	1	V	simple GPR	V	TP
R_ACGKm	SPAC4G9.09c	1.74428	1	V	simple GPR	V	TP
R_ORNt3m	SPAC4G9.20c	1.74428	1	V	simple GPR	V	TP
R_AGPRim	SPAC4G9.09c	1.74428	1	V	simple GPR	V	TP
R_ACOTAim	SPCC777.09c	1.74428	1	V	simple GPR	V	TP
R_ERGSTt	SPCC18B5.01c	1.74428	1	V	simple GPR	V	TP
R_r_2961	SPBC776.14	1.74428	1	V	simple GPR	V	TP
R_r_3201	SPBC2G2.02	1.74428	1	V	simple GPR	V	TP
R_r_2966	SPBC776.14	1.74428	1	V	simple GPR	V	TP
R_r_2745	SPBC16A3.10	1.74428	1	V	simple GPR	V	TP
R_r_3002	SPBC776.14	1.74428	1	V	simple GPR	V	TP
R_HSDy	SPBC776.03	1.74428	1	V	simple GPR	V	TP
R_r_2956	SPBC776.14	1.74428	1	V	simple GPR	V	TP
R_CHLPCTD	SPCC1827.02c	1.74428	1	V	simple GPR	V	TP
R_r_2997	SPBC776.14	1.74428	1	V	simple GPR	V	TP
R_r_3007	SPBC776.14	1.74428	1	V	simple GPR	V	TP
R_r_2907	SPBC776.14	1.74428	1	V	simple GPR	V	TP
R_RXN01308	SPAPB17E12.14c	1.74428	1	V	simple GPR	V	TP
R_r_2909	SPBC776.14	1.74428	1	V	simple GPR	V	TP
R_r_0089	SPCC1672.06c	1.74428	1	V	simple GPR	V	TP
R_r_3037	SPAC977.09c	1.74428	1	V	simple GPR	V	TP
R_r_2801	SPBC16A3.10	1.74428	1	V	simple GPR	V	TP
R_r_2659	SPBC16A3.10	1.74428	1	V	simple GPR	V	TP
R_r_2858	SPAC458.05	1.74428	1	V	simple GPR	V	TP
R_r_2519	SPBC3D6.05	1.74428	1	V	simple GPR	V	TP
R_r_1006	SPAC4A8.07c	1.74428	1	V	simple GPR	V	TP
R_r_2749	SPBC16A3.10	1.74428	1	V	simple GPR	V	TP
R_r_2853	SPAC458.05	1.74428	1	V	simple GPR	V	TP
R_r_2852	SPAC458.05	1.74428	1	V	simple GPR	V	TP
R_r_2855	SPAC458.05	1.74428	1	V	simple GPR	V	TP
R_r_2854	SPAC458.05	1.74428	1	V	simple GPR	V	TP
R_r_2410	SPCC1235.15	1.74428	1	V	simple GPR	V	TP
R_r_2412	SPCC1235.15	1.74428	1	V	simple GPR	V	TP
R_r_2415	SPCC1235.15	1.74428	1	V	simple GPR	V	TP
R_r_3000	SPBC776.14	1.74428	1	V	simple GPR	V	TP
R_r_1278	SPCC18B5.01c	1.74428	1	V	simple GPR	V	TP
R_r_3180	SPBC2G2.02	1.74428	1	V	simple GPR	V	TP
R_r_3116	SPBC2G2.02	1.74428	1	V	simple GPR	V	TP
R_r_3286	SPAC1A6.05c	1.74428	1	V	simple GPR	V	TP
R_r_2656	SPBC16A3.10	1.74428	1	V	simple GPR	V	TP
R_r_2673	SPBC16A3.10	1.74428	1	V	simple GPR	V	TP
R_G3PCt	SPBC1271.09	1.74428	1	V	simple GPR	V	TP
R_r_3041	SPAC977.09c	1.74428	1	V	simple GPR	V	TP
R_CITtcm	SPAC19G12.05	1.74428	1	V	simple GPR	V	TP
R_r_2899	SPBC776.14	1.74428	1	V	simple GPR	V	TP
R_r_2975	SPBC776.14	1.74428	1	V	simple GPR	V	TP
R_r_2204	SPBC18H10.02	1.74428	1	V	simple GPR	V	TP
R_r_2928	SPBC776.14	1.74428	1	V	simple GPR	V	TP
R_r_2888	SPBC776.14	1.74428	1	V	simple GPR	V	TP
R_r_3071	SPAC977.09c	1.74428	1	V	simple GPR	V	TP
R_r_2637	SPBC16A3.10	1.74428	1	V	simple GPR	V	TP
R_r_2406	SPCC1235.15	1.74428	1	V	simple GPR	V	TP
R_r_2758	SPBC16A3.10	1.74428	1	V	simple GPR	V	TP
R_r_4280	SPAC4F10.05c	1.74428	1	V	simple GPR	V	TP
R_r_4281	SPAC4F10.05c	1.74428	1	V	simple GPR	V	TP
R_r_2651	SPBC16A3.10	1.74428	1	V	simple GPR	V	TP
R_r_3040	SPAC977.09c	1.74428	1	V	simple GPR	V	TP
R_r_2892	SPBC776.14	1.74428	1	V	simple GPR	V	TP
R_r_2605	SPAC6G10.03c	1.74428	1	V	simple GPR	V	TP
R_r_2791	SPBC16A3.10	1.74428	1	V	simple GPR	V	TP
R_r_2917	SPBC776.14	1.74428	1	V	simple GPR	V	TP
R_r_2535	SPAC22A12.10	1.74428	1	V	simple GPR	V	TP
R_r_3194	SPBC2G2.02	1.74428	1	V	simple GPR	V	TP
R_r_2757	SPBC16A3.10	1.74428	1	V	simple GPR	V	TP
R_r_2763	SPBC16A3.10	1.74428	1	V	simple GPR	V	TP
R_r_3225	SPBC409.18	1.74428	1	V	simple GPR	V	TP
R_r_3224	SPBC409.18	1.74428	1	V	simple GPR	V	TP
R_r_3227	SPBC409.18	1.74428	1	V	simple GPR	V	TP
R_r_3226	SPBC409.18	1.74428	1	V	simple GPR	V	TP
R_r_3229	SPBC409.18	1.74428	1	V	simple GPR	V	TP
R_r_3228	SPBC409.18	1.74428	1	V	simple GPR	V	TP
R_r_2700	SPBC16A3.10	1.74428	1	V	simple GPR	V	TP
R_r_2782	SPBC16A3.10	1.74428	1	V	simple GPR	V	TP
R_r_2425	SPCC1235.15	1.74428	1	V	simple GPR	V	TP
R_r_2429	SPCC1235.15	1.74428	1	V	simple GPR	V	TP
R_r_2720	SPBC16A3.10	1.74428	1	V	simple GPR	V	TP
R_r_4264	SPAC17A2.05	1.74428	1	V	simple GPR	V	TP
R_r_2883	SPBC3E7.01	1.74428	1	V	simple GPR	V	TP
R_UGLT	SPBPB2B2.10c	1.74428	1	V	simple GPR	V	TP
R_GALT	SPBPB2B2.10c	1.74428	1	V	simple GPR	V	TP
R_ALDD2ym	SPAC9E9.09c	1.74428	1	V	simple GPR	V	TP
R_r_3287	SPAC1A6.05c	1.74428	1	V	simple GPR	V	TP
R_r_2485	SPAC31G5.15	1.74428	1	V	simple GPR	V	TP
R_r_2482	SPAC31G5.15	1.74428	1	V	simple GPR	V	TP
R_r_2483	SPAC31G5.15	1.74428	1	V	simple GPR	V	TP
R_r_2480	SPAC31G5.15	1.74428	1	V	simple GPR	V	TP
R_r_2481	SPAC31G5.15	1.74428	1	V	simple GPR	V	TP
R_r_3268	SPAC1A6.05c	1.74428	1	V	simple GPR	V	TP
R_r_2934	SPBC776.14	1.74428	1	V	simple GPR	V	TP
R_RXN00023	SPAC1952.11c	1.74428	1	V	simple GPR	V	TP
R_r_1007	SPAC4A8.07c	1.74428	1	V	simple GPR	V	TP
R_r_2776	SPBC16A3.10	1.74428	1	V	simple GPR	V	TP
R_NTPP5	SPCC830.10	1.74428	1	V	simple GPR	V	TP
R_r_2980	SPBC776.14	1.74428	1	V	simple GPR	V	TP
R_r_2674	SPBC16A3.10	1.74428	1	V	simple GPR	V	TP
R_r_3191	SPBC2G2.02	1.74428	1	V	simple GPR	V	TP
R_r_2927	SPBC776.14	1.74428	1	V	simple GPR	V	TP
R_C5STDS	SPAC1687.16c	1.74428	1	V	simple GPR	V	TP
R_C22STDS	SPAC19A8.04	1.74428	1	V	simple GPR	V	TP
R_C8STI	SPAC20G8.07c	1.74428	1	V	simple GPR	V	TP
R_r_3331	SPAC1A6.05c	1.74428	1	V	simple GPR	V	TP
R_r_2724	SPBC16A3.10	1.74428	1	V	simple GPR	V	TP
R_r_2936	SPBC776.14	1.74428	1	V	simple GPR	V	TP
R_r_2959	SPBC776.14	1.74428	1	V	simple GPR	V	TP
R_r_3009	SPBC776.14	1.74428	1	V	simple GPR	V	TP
R_r_2681	SPBC16A3.10	1.74428	1	V	simple GPR	V	TP
R_r_2913	SPBC776.14	1.74428	1	V	simple GPR	V	TP
R_r_1000	SPAC17A2.05	1.74428	1	V	simple GPR	V	TP
R_r_2989	SPBC776.14	1.74428	1	V	simple GPR	V	TP
R_r_2404	SPCC1235.15	1.74428	1	V	simple GPR	V	TP
R_r_2915	SPBC776.14	1.74428	1	V	simple GPR	V	TP
R_r_2611	SPAC6G10.03c	1.74428	1	V	simple GPR	V	TP
R_r_2414	SPCC1235.15	1.74428	1	V	simple GPR	V	TP
R_r_2931	SPBC776.14	1.74428	1	V	simple GPR	V	TP
R_GLYCDy	SPAC26F1.07	1.74428	1	V	simple GPR	V	TP
R_r_2732	SPBC16A3.10	1.74428	1	V	simple GPR	V	TP
R_r_2199	SPBC18H10.02	1.74428	1	V	simple GPR	V	TP
R_r_3081	SPAC977.09c	1.74428	1	V	simple GPR	V	TP
R_r_2543	SPCC645.02	1.74428	1	V	simple GPR	V	TP
R_r_2955	SPBC776.14	1.74428	1	V	simple GPR	V	TP
R_PYRt2	SPAPB1E7.08c	1.74428	1	V	simple GPR	V	TP
R_r_3005	SPBC776.14	1.74428	1	V	simple GPR	V	TP
R_ALCD2irm	SPAC5H10.06c	1.74428	1	V	simple GPR	V	TP
R_GPDDA1	SPAPB1E7.05	1.74428	1	V	simple GPR	V	TP
R_r_3277	SPAC1A6.05c	1.74428	1	V	simple GPR	V	TP
R_r_3275	SPAC1A6.05c	1.74428	1	V	simple GPR	V	TP
R_r_2726	SPBC16A3.10	1.74428	1	V	simple GPR	V	TP
R_r_2738	SPBC16A3.10	1.74428	1	V	simple GPR	V	TP
R_NDPK8	SPAC806.07	1.74428	1	V	simple GPR	V	TP
R_OMCDCm	SPBC428.02c	1.74428	1	V	simple GPR	V	TP
R_r_3096	SPAC22F8.11	1.74428	1	V	simple GPR	V	TP
R_r_2626	SPBC16A3.10	1.74428	1	V	simple GPR	V	TP
R_LEUTAm	SPBC428.02c	1.74428	1	V	simple GPR	V	TP
R_r_2625	SPBC16A3.10	1.74428	1	V	simple GPR	V	TP
R_r_2760	SPBC16A3.10	1.74428	1	V	simple GPR	V	TP
R_r_2635	SPBC16A3.10	1.74428	1	V	simple GPR	V	TP
R_r_3324	SPAC1A6.05c	1.74428	1	V	simple GPR	V	TP
R_r_3328	SPAC1A6.05c	1.74428	1	V	simple GPR	V	TP
R_RXN00347	SPBC1773.06c	1.74428	1	V	simple GPR	V	TP
R_GLYOX	SPAC824.07	1.74428	1	V	simple GPR	V	TP
R_LGTHL	SPBC12C2.12c	1.74428	1	V	simple GPR	V	TP
R_r_2803	SPBC16A3.10	1.74428	1	V	simple GPR	V	TP
R_r_2891	SPBC776.14	1.74428	1	V	simple GPR	V	TP
R_r_2979	SPBC776.14	1.74428	1	V	simple GPR	V	TP
R_r_2912	SPBC776.14	1.74428	1	V	simple GPR	V	TP
R_r_3119	SPBC2G2.02	1.74428	1	V	simple GPR	V	TP
R_r_3183	SPBC2G2.02	1.74428	1	V	simple GPR	V	TP
R_r_3145	SPBC2G2.02	1.74428	1	V	simple GPR	V	TP
R_r_3199	SPBC2G2.02	1.74428	1	V	simple GPR	V	TP
R_r_2487	SPAC31G5.15	1.74428	1	V	simple GPR	V	TP
R_r_4239	SPAC3C7.07c	1.74428	1	V	simple GPR	V	TP
R_r_4238	SPBC31E1.02c	1.74428	1	V	simple GPR	V	TP
R_r_4237	SPAPB2B4.04c	1.74428	1	V	simple GPR	V	TP
R_r_4233	SPAC10F6.12c	1.74428	1	V	simple GPR	V	TP
R_FTHFCL	SPBC1703.08c	1.74428	1	V	simple GPR	V	TP
R_r_4340	SPAC1002.07c	1.74428	1	V	simple GPR	V	TP
R_GLYCLTDx	SPACUNK4.10	1.74428	1	V	simple GPR	V	TP
R_r_0596	SPBC32F12.01c	1.74428	1	V	simple GPR	V	TP
R_r_0597	SPBC32F12.01c	1.74428	1	V	simple GPR	V	TP
R_r_0267	SPAC19G12.08	1.74428	1	V	simple GPR	V	TP
R_r_0260	SPAC19G12.08	1.74428	1	V	simple GPR	V	TP
R_r_0261	SPBC887.15c	1.74428	1	V	simple GPR	V	TP
R_r_0262	SPAC19G12.08	1.74428	1	V	simple GPR	V	TP
R_r_0268	SPAC19G12.08	1.74428	1	V	simple GPR	V	TP
R_r_0269	SPAC19G12.08	1.74428	1	V	simple GPR	V	TP
R_r_0598	SPBC32F12.01c	1.74428	1	V	simple GPR	V	TP
R_r_0599	SPBC32F12.01c	1.74428	1	V	simple GPR	V	TP
R_RXN00026	SPBPB10D8.02c	1.74428	1	V	simple GPR	V	TP
R_ASPTRSm	SPCC736.06	1.74428	1	V	simple GPR	V	TP
R_RXN00158	SPAC8E11.01c	1.74428	1	V	simple GPR	V	TP
R_RXN00151	SPAC922.07c	1.74428	1	V	simple GPR	V	TP
R_RXN00150	SPAC922.07c	1.74428	1	V	simple GPR	V	TP
R_RXN00153	SPAC922.07c	1.74428	1	V	simple GPR	V	TP
R_RXN00152	SPAC922.07c	1.74428	1	V	simple GPR	V	TP
R_r_4312	SPBC1778.07	1.74428	1	V	simple GPR	V	TP
R_RXN01002	SPBC428.02c	1.74428	1	V	simple GPR	V	TP
R_ASPt7	SPBC1685.07c	1.74428	1	V	simple GPR	V	TP
R_FECOSTt	SPCC18B5.01c	1.74428	1	V	simple GPR	V	TP
R_r_3100	SPAC4D7.02c	1.74428	1	V	simple GPR	V	TP
R_r_3101	SPAC4D7.02c	1.74428	1	V	simple GPR	V	TP
R_ACALDCD	SPAC3G9.11c	1.74428	1	V	simple GPR	V	TP
R_r_3103	SPAC4D7.02c	1.74428	1	V	simple GPR	V	TP
R_DPR	SPBPB2B2.09c	1.74428	1	V	simple GPR	V	TP
R_r_4200	SPCC1281.07c	1.74428	1	V	simple GPR	V	TP
R_r_4206	SPCC320.14	1.74428	1	V	simple GPR	V	TP
R_PGAMT	SPAC13C5.05c	1.74428	1	V	simple GPR	V	TP
R_AHSERL	SPBC428.11	1.74428	1	V	simple GPR	V	TP
R_r_0059	SPAC25B8.09	1.74428	1	V	simple GPR	V	TP
R_r_0272	SPAC13G6.12c	1.74428	1	V	simple GPR	V	TP
R_r_0270	SPAC19G12.08	1.74428	1	V	simple GPR	V	TP
R_MALT	SPBC1683.07	1.74428	1	V	simple GPR	V	TP
R_ARMT	SPAC890.07c	1.74428	1	V	simple GPR	V	TP
R_CATp	SPCC757.07c	1.74428	1	V	simple GPR	V	TP
R_r_0645	SPBC32F12.01c	1.74428	1	V	simple GPR	V	TP
R_r_0643	SPBC32F12.01c	1.74428	1	V	simple GPR	V	TP
R_3MBZALDH	SPAC977.14c	1.74428	1	V	simple GPR	V	TP
R_r_2596	SPAC6G10.03c	1.74428	1	V	simple GPR	V	TP
R_r_3058	SPAC977.09c	1.74428	1	V	simple GPR	V	TP
R_THIORDXp	SPCC330.06c	1.74428	1	V	simple GPR	V	TP
R_ACONMT	SPAC25B8.09	1.74428	1	V	simple GPR	V	TP
R_RXN00012	SPAC2E1P3.04	1.74428	1	V	simple GPR	V	TP
R_RXN00014	SPBC14C8.05c	1.74428	1	V	simple GPR	V	TP
R_PUNP3m	SPAC1805.16c	1.74428	1	V	simple GPR	V	TP
R_GLUt7	SPBC1685.07c	1.74428	1	V	simple GPR	V	TP
R_r_2352	SPBC409.18	1.74428	1	V	simple GPR	V	TP
R_r_2353	SPBC409.18	1.74428	1	V	simple GPR	V	TP
R_r_2357	SPBC409.18	1.74428	1	V	simple GPR	V	TP
R_r_2354	SPBC409.18	1.74428	1	V	simple GPR	V	TP
R_r_2355	SPBC409.18	1.74428	1	V	simple GPR	V	TP
R_r_2359	SPBC409.18	1.74428	1	V	simple GPR	V	TP
R_r_4215	SPBC1198.08	1.74428	1	V	simple GPR	V	TP
R_r_4219	SPAC8C9.05	1.74428	1	V	simple GPR	V	TP
R_r_4218	SPAC8C9.05	1.74428	1	V	simple GPR	V	TP
R_Clt	SPBC543.05c	1.74428	1	V	simple GPR	V	TP
R_r_4587	SPAC27F1.08	1.74428	1	V	simple GPR	V	TP
R_r_4589	SPAC27F1.08	1.74428	1	V	simple GPR	V	TP
R_L_LACtcm	SPAPB1E7.08c	1.74428	1	V	simple GPR	V	TP
R_3OAR60_m	SPAC3G9.02	1.74428	1	V	simple GPR	V	TP
R_Kt2r	SPAC15A10.06	1.74428	1	V	simple GPR	V	TP
R_PMPK	SPBP8B7.18c	1.74428	1	V	simple GPR	V	TP
R_RXN00319	SPBC428.11	1.74428	1	V	simple GPR	V	TP
R_r_0648	SPBC32F12.01c	1.74428	1	V	simple GPR	V	TP
R_r_0646	SPBC32F12.01c	1.74428	1	V	simple GPR	V	TP
R_r_0647	SPBC32F12.01c	1.74428	1	V	simple GPR	V	TP
R_r_0644	SPBC32F12.01c	1.74428	1	V	simple GPR	V	TP
R_RXN00310	SPAC144.03	1.74428	1	V	simple GPR	V	TP
R_r_0642	SPBC32F12.01c	1.74428	1	V	simple GPR	V	TP
R_r_0640	SPBC32F12.01c	1.74428	1	V	simple GPR	V	TP
R_r_0641	SPBC32F12.01c	1.74428	1	V	simple GPR	V	TP
R_FALDH	SPCC13B11.04c	1.74428	1	V	simple GPR	V	TP
R_RXN00951	SPBC1711.13	1.74428	1	V	simple GPR	V	TP
R_ACHLE1	SPCC126.10	1.74428	1	V	simple GPR	V	TP
R_r_1261	SPCC569.05c	1.74428	1	V	simple GPR	V	TP
R_SUCRe	SPCC191.11	1.74428	1	V	simple GPR	V	TP
R_RXN01681	SPCC126.03	1.74428	1	V	simple GPR	V	TP
R_r_0611	SPBC32F12.01c	1.74428	1	V	simple GPR	V	TP
R_FRUt2	SPCC1235.13	1.74428	1	V	simple GPR	V	TP
R_r_4253	SPAC56F8.06c	1.74428	1	V	simple GPR	V	TP
R_r_3047	SPAC977.09c	1.74428	1	V	simple GPR	V	TP
R_r_3046	SPAC977.09c	1.74428	1	V	simple GPR	V	TP
R_r_4178	SPAC977.14c	1.74428	1	V	simple GPR	V	TP
R_CYSS_m	SPAC3A12.17c	1.74428	1	V	simple GPR	V	TP
R_RXN00025	SPBPB10D8.02c	1.74428	1	V	simple GPR	V	TP
R_RXN01457	SPAC869.07c	1.74428	1	V	simple GPR	V	TP
R_RXN01292	SPCC285.09c	1.74428	1	V	simple GPR	V	TP
R_r_0259	SPBC887.15c	1.74428	1	V	simple GPR	V	TP
R_PETHCT	SPAC15E1.05c	1.74428	1	V	simple GPR	V	TP
R_THMPe	SPBC428.03c	1.74428	1	V	simple GPR	V	TP
R_r_0650	SPBC32F12.01c	1.74428	1	V	simple GPR	V	TP
R_r_0653	SPBC32F12.01c	1.74428	1	V	simple GPR	V	TP
R_r_0652	SPBC32F12.01c	1.74428	1	V	simple GPR	V	TP
R_r_0655	SPBC32F12.01c	1.74428	1	V	simple GPR	V	TP
R_r_0654	SPBC32F12.01c	1.74428	1	V	simple GPR	V	TP
R_RXN00569	SPAC1039.11c	1.74428	1	V	simple GPR	V	TP
R_r_4308	SPAC821.13c	1.74428	1	V	simple GPR	V	TP
R_NDPK10	SPAC806.07	1.74428	1	V	simple GPR	V	TP
R_ASPTAp	SPAC10F6.13c	1.74428	1	V	simple GPR	V	TP
R_r_4167	SPBC18H10.16	1.74428	1	V	simple GPR	V	TP
R_r_4166	SPAC1002.03c	1.74428	1	V	simple GPR	V	TP
R_r_4165	SPAC1002.03c	1.74428	1	V	simple GPR	V	TP
R_r_4164	SPCC1827.03c	1.74428	1	V	simple GPR	V	TP
R_r_4160	SPBP35G2.12	1.74428	1	V	simple GPR	V	TP
R_FMETTRSm	SPAC1805.09c	1.74428	1	V	simple GPR	V	TP
R_5AOPt2	SPAPB24D3.02c	1.74428	1	V	simple GPR	V	TP
R_THMPPt2m	SPBC1604.04	1.74428	1	V	simple GPR	V	TP
R_r_0006	SPAC23H3.11c	1.74428	1	V	simple GPR	V	TP
R_r_1069	SPBC1289.08	1.74428	1	V	simple GPR	V	TP
R_MTMOHT	SPAC5H10.09c	1.74428	1	V	simple GPR	V	TP
R_ALLTTti	SPCC417.10	1.74428	1	V	simple GPR	V	TP
R_r_0706	SPCC1322.05c	1.74428	1	V	simple GPR	V	TP
R_ALLTNti	SPAC29B12.14c	1.74428	1	V	simple GPR	V	TP
R_ASPTRS	SPCC1223.07c	1.74428	1	V	simple GPR	V	TP
R_r_0624	SPBC32F12.01c	1.74428	1	V	simple GPR	V	TP
R_r_0625	SPBC32F12.01c	1.74428	1	V	simple GPR	V	TP
R_r_0626	SPBC32F12.01c	1.74428	1	V	simple GPR	V	TP
R_r_0620	SPBC32F12.01c	1.74428	1	V	simple GPR	V	TP
R_r_0621	SPBC32F12.01c	1.74428	1	V	simple GPR	V	TP
R_r_0622	SPBC32F12.01c	1.74428	1	V	simple GPR	V	TP
R_r_0628	SPBC32F12.01c	1.74428	1	V	simple GPR	V	TP
R_r_0629	SPBC32F12.01c	1.74428	1	V	simple GPR	V	TP
R_HETZK	SPAC23H4.10c	1.74428	1	V	simple GPR	V	TP
R_RXN00978	SPBC11B10.02c	1.74428	1	V	simple GPR	V	TP
R_RXN00118	SPAC2E1P3.04	1.74428	1	V	simple GPR	V	TP
R_RXN01514	SPAC4D7.06c	1.74428	1	V	simple GPR	V	TP
R_RXN01515	SPAC4D7.06c	1.74428	1	V	simple GPR	V	TP
R_RXN00570	SPAC1039.11c	1.74428	1	V	simple GPR	V	TP
R_RXN01427	SPAC1805.16c	1.74428	1	V	simple GPR	V	TP
R_HEX7	SPAC24H6.04	1.74428	1	V	simple GPR	V	TP
R_HEX4	SPAC24H6.04	1.74428	1	V	simple GPR	V	TP
R_AHMMPS	SPCC1223.02	1.74428	1	V	simple GPR	V	TP
R_GTHRDt2	SPAC29B12.10c	1.74428	1	V	simple GPR	V	TP
R_r_4175	SPAC977.14c	1.74428	1	V	simple GPR	V	TP
R_r_4176	SPAC977.14c	1.74428	1	V	simple GPR	V	TP
R_r_3246	SPBC409.18	1.74428	1	V	simple GPR	V	TP
R_r_3245	SPBC409.18	1.74428	1	V	simple GPR	V	TP
R_r_4158	SPCC1442.16c	1.74428	1	V	simple GPR	V	TP
R_r_3244	SPBC409.18	1.74428	1	V	simple GPR	V	TP
R_CERS124er	SPBC3E7.15c	1.74428	1	V	simple GPR	V	TP
R_r_0633	SPBC32F12.01c	1.74428	1	V	simple GPR	V	TP
R_r_4173	SPBC21D10.11c	1.74428	1	V	simple GPR	V	TP
R_r_4272	SPAC2E1P5.01c	1.74428	1	V	simple GPR	V	TP
R_r_3068	SPAC977.09c	1.74428	1	V	simple GPR	V	TP
R_r_4278	SPBC577.12	1.74428	1	V	simple GPR	V	TP
R_r_3067	SPAC977.09c	1.74428	1	V	simple GPR	V	TP
R_r_3066	SPAC977.09c	1.74428	1	V	simple GPR	V	TP
R_r_0703	SPCC1322.05c	1.74428	1	V	simple GPR	V	TP
R_r_3065	SPAC977.09c	1.74428	1	V	simple GPR	V	TP
R_r_0705	SPCC1322.05c	1.74428	1	V	simple GPR	V	TP
R_r_0704	SPCC1322.05c	1.74428	1	V	simple GPR	V	TP
R_r_0708	SPCC1322.05c	1.74428	1	V	simple GPR	V	TP
R_3HAD61_m	SPBC1105.15c	1.74428	1	V	simple GPR	V	TP
R_PYAM5PO	SPAC1093.02	1.74428	1	V	simple GPR	V	TP
R_r2073_1	SPBC16D10.06	1.74428	1	V	simple GPR	V	TP
R_r_0637	SPBC32F12.01c	1.74428	1	V	simple GPR	V	TP
R_r_0635	SPBC32F12.01c	1.74428	1	V	simple GPR	V	TP
R_r_0634	SPBC32F12.01c	1.74428	1	V	simple GPR	V	TP
R_r_0632	SPBC32F12.01c	1.74428	1	V	simple GPR	V	TP
R_r_0631	SPBC32F12.01c	1.74428	1	V	simple GPR	V	TP
R_r_0630	SPBC32F12.01c	1.74428	1	V	simple GPR	V	TP
R_r_0639	SPBC32F12.01c	1.74428	1	V	simple GPR	V	TP
R_r_0638	SPBC32F12.01c	1.74428	1	V	simple GPR	V	TP
R_RXN00909	SPAC23C11.13c	1.74428	1	V	simple GPR	V	TP
R_FTHFI	SPBC1703.08c	1.74428	1	V	simple GPR	V	TP
R_RXN00128	SPBC1683.06c	1.74428	1	V	simple GPR	V	TP
R_RXN00129	SPBC1683.06c	1.74428	1	V	simple GPR	V	TP
R_RXN01439	SPAC1805.16c	1.74428	1	V	simple GPR	V	TP
R_RXN01438	SPAC1805.16c	1.74428	1	V	simple GPR	V	TP
R_r_2586	SPAC6G10.03c	1.74428	1	V	simple GPR	V	TP
R_r_2462	SPBC428.14	1.74428	1	V	simple GPR	V	TP
R_r_2463	SPBC428.14	1.74428	1	V	simple GPR	V	TP
R_r_2604	SPAC6G10.03c	1.74428	1	V	simple GPR	V	TP
R_r_2602	SPAC6G10.03c	1.74428	1	V	simple GPR	V	TP
R_r_2603	SPAC6G10.03c	1.74428	1	V	simple GPR	V	TP
R_r_2608	SPAC6G10.03c	1.74428	1	V	simple GPR	V	TP
R_r_2609	SPAC6G10.03c	1.74428	1	V	simple GPR	V	TP
R_AP4AH	SPCC4G3.02	1.74428	1	V	simple GPR	V	TP
R_r_2112	SPAC6B12.04c	1.74428	1	V	simple GPR	V	TP
R_sucra	SPBC1683.07	1.74428	1	V	simple GPR	V	TP
R_GALK2	SPBPB2B2.13	1.74428	1	V	simple GPR	V	TP
R_r_0608	SPBC32F12.01c	1.74428	1	V	simple GPR	V	TP
R_r_0609	SPBC32F12.01c	1.74428	1	V	simple GPR	V	TP
R_r_3085	SPAC22F8.11	1.74428	1	V	simple GPR	V	TP
R_r_0602	SPBC32F12.01c	1.74428	1	V	simple GPR	V	TP
R_r_0603	SPBC32F12.01c	1.74428	1	V	simple GPR	V	TP
R_r_0600	SPBC32F12.01c	1.74428	1	V	simple GPR	V	TP
R_r_0601	SPBC32F12.01c	1.74428	1	V	simple GPR	V	TP
R_r_0606	SPBC32F12.01c	1.74428	1	V	simple GPR	V	TP
R_r_0607	SPBC32F12.01c	1.74428	1	V	simple GPR	V	TP
R_r_0604	SPBC32F12.01c	1.74428	1	V	simple GPR	V	TP
R_4HGLSDm	SPBC24C6.04	1.74428	1	V	simple GPR	V	TP
R_RXN00355	SPCC13B11.01	1.74428	1	V	simple GPR	V	TP
R_RXN00911	SPAC23C11.13c	1.74428	1	V	simple GPR	V	TP
R_RXN00620	SPBPB2B2.09c	1.74428	1	V	simple GPR	V	TP
R_RXN01405	SPAC4A8.14	1.74428	1	V	simple GPR	V	TP
R_r_3098	SPAC4D7.02c	1.74428	1	V	simple GPR	V	TP
R_RXN00165	SPACUNK4.15	1.74428	1	V	simple GPR	V	TP
R_RXN01653	SPAC1B3.01c	1.74428	1	V	simple GPR	V	TP
R_CSND	SPCC965.14c	1.74428	1	V	simple GPR	V	TP
R_DIPS	SPCC576.14	1.74428	1	V	simple GPR	V	TP
R_DCYTD	SPAC1556.04c	1.74428	1	V	simple GPR	V	TP
R_RNMK	SPBP22H7.06	1.74428	1	V	simple GPR	V	TP
R_r_2615	SPAC6G10.03c	1.74428	1	V	simple GPR	V	TP
R_r_2614	SPAC6G10.03c	1.74428	1	V	simple GPR	V	TP
R_r_2610	SPAC6G10.03c	1.74428	1	V	simple GPR	V	TP
R_r_1252	SPCC569.05c	1.74428	1	V	simple GPR	V	TP
R_PFK26_1	SPAC144.17c	1.74428	1	V	simple GPR	V	TP
R_r_4042	SPAC3F10.09	1.74428	1	V	simple GPR	V	TP
R_r_0651	SPBC32F12.01c	1.74428	1	V	simple GPR	V	TP
R_r_4198	SPBC30D10.05c	1.74428	1	V	simple GPR	V	TP
R_r_4199	SPAC688.04c	1.74428	1	V	simple GPR	V	TP
R_r_4194	SPAP8A3.03	1.74428	1	V	simple GPR	V	TP
R_r_4195	SPAC23C11.14	1.74428	1	V	simple GPR	V	TP
R_BZALDH	SPAC977.14c	1.74428	1	V	simple GPR	V	TP
R_r_0619	SPBC32F12.01c	1.74428	1	V	simple GPR	V	TP
R_r_0618	SPBC32F12.01c	1.74428	1	V	simple GPR	V	TP
R_r_0615	SPBC32F12.01c	1.74428	1	V	simple GPR	V	TP
R_r_0614	SPBC32F12.01c	1.74428	1	V	simple GPR	V	TP
R_r_0617	SPBC32F12.01c	1.74428	1	V	simple GPR	V	TP
R_r_0616	SPBC32F12.01c	1.74428	1	V	simple GPR	V	TP
R_r_0610	SPBC32F12.01c	1.74428	1	V	simple GPR	V	TP
R_r_0613	SPBC32F12.01c	1.74428	1	V	simple GPR	V	TP
R_r_0612	SPBC32F12.01c	1.74428	1	V	simple GPR	V	TP
R_HMR_9626	SPCC320.05	1.74428	1	V	simple GPR	V	TP
R_RXN01676	SPCPJ732.02c	1.74428	1	V	simple GPR	V	TP
R_HEMELm	SPAC24C9.02c	1.74428	1	V	simple GPR	V	TP
R_r_3084	SPAC22F8.11	1.74428	1	V	simple GPR	V	TP
R_r_3087	SPAC22F8.11	1.74428	1	V	simple GPR	V	TP
R_r_3086	SPAC22F8.11	1.74428	1	V	simple GPR	V	TP
R_r_3083	SPAC22F8.11	1.74428	1	V	simple GPR	V	TP
R_r_3082	SPAC22F8.11	1.74428	1	V	simple GPR	V	TP
R_r_3089	SPAC22F8.11	1.74428	1	V	simple GPR	V	TP
R_r_3088	SPAC22F8.11	1.74428	1	V	simple GPR	V	TP
R_r_3247	SPBC409.18	1.74428	1	V	simple GPR	V	TP
R_PYDXO	SPAC1093.02	1.74428	1	V	simple GPR	V	TP
R_r_2594	SPAC6G10.03c	1.74428	1	V	simple GPR	V	TP
R_r_3069	SPAC977.09c	1.74428	1	V	simple GPR	V	TP
R_r_2590	SPAC6G10.03c	1.74428	1	V	simple GPR	V	TP
R_r_2592	SPAC6G10.03c	1.74428	1	V	simple GPR	V	TP
R_r_3063	SPAC977.09c	1.74428	1	V	simple GPR	V	TP
R_r_3062	SPAC977.09c	1.74428	1	V	simple GPR	V	TP
R_r_3061	SPAC977.09c	1.74428	1	V	simple GPR	V	TP
R_r_3060	SPAC977.09c	1.74428	1	V	simple GPR	V	TP
R_r_2598	SPAC6G10.03c	1.74428	1	V	simple GPR	V	TP
R_r_3064	SPAC977.09c	1.74428	1	V	simple GPR	V	TP
R_r_2547	SPCC645.02	1.74428	1	V	simple GPR	V	TP
R_r_0750	SPCC4F11.04c	1.74428	1	V	simple GPR	V	TP
R_r0085	SPAC26A3.11	1.74428	1	V	simple GPR	V	TP
R_r_2828	SPAC343.19	1.74428	1	V	simple GPR	V	TP
R_r_2829	SPAC343.19	1.74428	1	V	simple GPR	V	TP
R_RXN00036	SPAC9E9.09c	1.74428	1	V	simple GPR	V	TP
R_r_0754	SPCC4F11.04c	1.74428	1	V	simple GPR	V	TP
R_r_0755	SPCC4F11.04c	1.74428	1	V	simple GPR	V	TP
R_r_0756	SPCC4F11.04c	1.74428	1	V	simple GPR	V	TP
R_r_0751	SPCC4F11.04c	1.74428	1	V	simple GPR	V	TP
R_r_0752	SPCC4F11.04c	1.74428	1	V	simple GPR	V	TP
R_r_0753	SPCC4F11.04c	1.74428	1	V	simple GPR	V	TP
R_r_4186	SPAC29E6.05c	1.74428	1	V	simple GPR	V	TP
R_3OAR40_m	SPAC3G9.02	1.74428	1	V	simple GPR	V	TP
R_r_2303	SPAC922.06	1.74428	1	V	simple GPR	V	TP
R_THMDPe	SPBC428.03c	1.74428	1	V	simple GPR	V	TP
R_RXN01265	SPBC21C3.08c	1.74428	1	V	simple GPR	V	TP
R_r_2584	SPAC6G10.03c	1.74428	1	V	simple GPR	V	TP
R_r_3059	SPAC977.09c	1.74428	1	V	simple GPR	V	TP
R_r_3056	SPAC977.09c	1.74428	1	V	simple GPR	V	TP
R_r_3055	SPAC977.09c	1.74428	1	V	simple GPR	V	TP
R_r_3052	SPAC977.09c	1.74428	1	V	simple GPR	V	TP
R_r_3053	SPAC977.09c	1.74428	1	V	simple GPR	V	TP
R_r_2588	SPAC6G10.03c	1.74428	1	V	simple GPR	V	TP
R_UPP3MT	SPCC1739.06c	1.74428	1	V	simple GPR	V	TP
R_PYRDC2	SPAC3G9.11c	1.74428	1	V	simple GPR	V	TP
R_RXN00392	SPBP26C9.02c	1.74428	1	V	simple GPR	V	TP
R_r_4260	SPBC651.02	1.74428	1	V	simple GPR	V	TP
R_r_4261	SPBC651.02	1.74428	1	V	simple GPR	V	TP
R_r_4265	SPCC830.10	1.74428	1	V	simple GPR	V	TP
R_r_4269	SPCC830.10	1.74428	1	V	simple GPR	V	TP
R_HMPK1	SPBP8B7.18c	1.74428	1	V	simple GPR	V	TP
R_r_2835	SPAC343.19	1.74428	1	V	simple GPR	V	TP
R_r_2834	SPAC343.19	1.74428	1	V	simple GPR	V	TP
R_r_2833	SPAC343.19	1.74428	1	V	simple GPR	V	TP
R_r_2832	SPAC343.19	1.74428	1	V	simple GPR	V	TP
R_r_2830	SPAC343.19	1.74428	1	V	simple GPR	V	TP
R_sucr_t	SPAC2F3.08	1.74428	1	V	simple GPR	V	TP
R_r_0749	SPCC4F11.04c	1.74428	1	V	simple GPR	V	TP
R_r_0748	SPCC4F11.04c	1.74428	1	V	simple GPR	V	TP
R_r_0747	SPCC4F11.04c	1.74428	1	V	simple GPR	V	TP
R_r_1162	SPCC18B5.01c	1.74428	1	V	simple GPR	V	TP
R_r_2161	SPAC4G9.15	1.74428	1	V	simple GPR	V	TP
R_TMPPP	SPAC23H4.10c	1.74428	1	V	simple GPR	V	TP
R_r_0369	SPCC126.10	1.74428	1	V	simple GPR	V	TP
R_r_4313	SPAC1834.05	1.74428	1	V	simple GPR	V	TP
R_r_4314	SPAC1834.05	1.74428	1	V	simple GPR	V	TP
R_r_4316	SPBC1734.12c	1.74428	1	V	simple GPR	V	TP
R_SBTD_L	SPBC1773.05c	1.74428	1	V	simple GPR	V	TP
R_r_0543	SPBC1105.02c	1.74428	1	V	simple GPR	V	TP
R_RXN00253	SPAC25B8.10	1.74428	1	V	simple GPR	V	TP
R_PHCDm	SPBC24C6.04	1.74428	1	V	simple GPR	V	TP
R_DIAT	SPAC9.02c	1.74428	1	V	simple GPR	V	TP
R_RXN00308	SPBC14F5.09c	1.74428	1	V	simple GPR	V	TP
R_DRBK	SPBC16G5.02c	1.74428	1	V	simple GPR	V	TP
R_r_3049	SPAC977.09c	1.74428	1	V	simple GPR	V	TP
R_r_3048	SPAC977.09c	1.74428	1	V	simple GPR	V	TP
R_r_2157	SPAC1B2.03c	1.74428	1	V	simple GPR	V	TP
R_r_2150	SPBC1105.15c	1.74428	1	V	simple GPR	V	TP
R_r_2151	SPAC26F1.04c	1.74428	1	V	simple GPR	V	TP
R_r_2152	SPAC26F1.04c	1.74428	1	V	simple GPR	V	TP
R_r_2153	SPAC26F1.04c	1.74428	1	V	simple GPR	V	TP
R_r_2158	SPAC1B2.03c	1.74428	1	V	simple GPR	V	TP
R_r_2159	SPAC1B2.03c	1.74428	1	V	simple GPR	V	TP
R_r_4271	SPAC2E1P5.01c	1.74428	1	V	simple GPR	V	TP
R_r_4277	SPAC1783.02c	1.74428	1	V	simple GPR	V	TP
R_r_4275	SPBC1683.09c	1.74428	1	V	simple GPR	V	TP
R_RXN01469	SPBC16G5.02c	1.74428	1	V	simple GPR	V	TP
R_r_2147	SPAC3G9.02	1.74428	1	V	simple GPR	V	TP
R_L_LACt2r	SPAPB1E7.08c	1.74428	1	V	simple GPR	V	TP
R_r_0882	SPAC13C5.05c	1.74428	1	V	simple GPR	V	TP
R_CYSTL	SPCC11E10.01	1.74428	1	V	simple GPR	V	TP
R_r_0319	SPAPB1A10.12c	1.74428	1	V	simple GPR	V	TP
R_r_0649	SPBC32F12.01c	1.74428	1	V	simple GPR	V	TP
R_r_0229	SPCC1235.02	1.74428	1	V	simple GPR	V	TP
R_ALDD22x	SPAC922.07c	1.74428	1	V	simple GPR	V	TP
R_EPISTt	SPCC18B5.01c	1.74428	1	V	simple GPR	V	TP
R_CERS226er	SPBC3E7.15c	1.74428	1	V	simple GPR	V	TP
R_PANTS	SPAC5H10.08c	1.74428	1	V	simple GPR	V	TP
R_RXN00241	SPAC1296.01c	1.74428	1	V	simple GPR	V	TP
R_RXN00240	SPAC1296.01c	1.74428	1	V	simple GPR	V	TP
R_RXN01046	SPBC428.02c	1.74428	1	V	simple GPR	V	TP
R_RXN00062	SPCC4G3.02	1.74428	1	V	simple GPR	V	TP
R_RXN00064	SPCC4G3.02	1.74428	1	V	simple GPR	V	TP
R_SBTD_D2	SPBC1773.05c	1.74428	1	V	simple GPR	V	TP
R_EHGLATp	SPAC10F6.13c	1.74428	1	V	simple GPR	V	TP
R_ALLTAHr	SPAC1F7.09c	1.74428	1	V	simple GPR	V	TP
R_DNMPPA	SPAC1142.06	1.74428	1	V	simple GPR	V	TP
R_r_4246	SPAC513.05	1.74428	1	V	simple GPR	V	TP
R_r_4245	SPAC513.05	1.74428	1	V	simple GPR	V	TP
R_r_4242	SPAC1006.05c	1.74428	1	V	simple GPR	V	TP
R_r_0605	SPBC32F12.01c	1.74428	1	V	simple GPR	V	TP
R_NDPK9	SPAC806.07	1.74428	1	V	simple GPR	V	TP
R_r_3057	SPAC977.09c	1.74428	1	V	simple GPR	V	TP
R_r_3054	SPAC977.09c	1.74428	1	V	simple GPR	V	TP
R_PDX5POi	SPAC1093.02	1.74428	1	V	simple GPR	V	TP
R_GNK	SPAC4G9.12	1.74428	1	V	simple GPR	V	TP
R_SHCHD2	SPAC4D7.06c	1.74428	1	V	simple GPR	V	TP
R_SPODMm	SPAC1486.01	1.74428	1	V	simple GPR	V	TP
R_NNMT	SPAC8F11.09c	1.74428	1	V	simple GPR	V	TP
R_4MBZALDH	SPAC977.14c	1.74428	1	V	simple GPR	V	TP
R_r_4339	SPBC1734.09	1.74428	1	V	simple GPR	V	TP
R_r_4334	SPBC29A3.01	1.74428	1	V	simple GPR	V	TP
R_ABTA	SPAC19D5.07	1.74428	1	V	simple GPR	V	TP
R_UDPGALt2g	SPBC839.11c	1.74428	1	V	simple GPR	V	TP
R_SSALy	SPAC1002.12c	1.74428	1	V	simple GPR	V	TP
R_ALDD19xr	SPAC922.07c	1.74428	1	V	simple GPR	V	TP
R_r_1148	SPCC18B5.01c	1.74428	1	V	simple GPR	V	TP
R_RXN00873	SPCC13B11.03c	1.74428	1	V	simple GPR	V	TP
R_GTHPm	SPAPB2B4.02	1.74428	1	V	simple GPR	V	TP
R_ETHAK	SPAC13G7.12c	1.74428	1	V	simple GPR	V	TP
R_UGLYCH	SPAC19G12.04	1.74428	1	V	simple GPR	V	TP
R_RXN00982	SPAC23C11.13c	1.74428	1	V	simple GPR	V	TP
R_ACHLE2	SPCC126.10	1.74428	1	V	simple GPR	V	TP
R_EHGLAT	SPAC10F6.13c	1.74428	1	V	simple GPR	V	TP
R_RXN01634	SPBC1289.08	1.74428	1	V	simple GPR	V	TP
R_SPODM	SPAC821.10c	1.74428	1	V	simple GPR	V	TP
R_CERS224er	SPBC3E7.15c	1.74428	1	V	simple GPR	V	TP
R_r_1202	SPAC2G11.13	1.74428	1	V	simple GPR	V	TP
R_r_4258	SPBC17A3.09c	1.74428	1	V	simple GPR	V	TP
R_r_4252	SPBC26H8.01	1.74428	1	V	simple GPR	V	TP
R_r_4256	SPBC17A3.09c	1.74428	1	V	simple GPR	V	TP
R_r_2356	SPBC409.18	1.74428	1	V	simple GPR	V	TP
R_r_0636	SPBC32F12.01c	1.74428	1	V	simple GPR	V	TP
R_r_4321	SPAC17C9.07	1.74428	1	V	simple GPR	V	TP
R_r_4320	SPBC342.01c	1.74428	1	V	simple GPR	V	TP
R_r_4325	SPAC227.13c	1.74428	1	V	simple GPR	V	TP
R_r_4327	SPBC25H2.08c	1.74428	1	V	simple GPR	V	TP
R_r_4328	SPBC56F2.10c	1.74428	1	V	simple GPR	V	TP
R_CERS126er	SPBC3E7.15c	1.74428	1	V	simple GPR	V	TP
R_r_2358	SPBC409.18	1.74428	1	V	simple GPR	V	TP
R_NODOy	SPAC869.02c	1.74428	1	V	simple GPR	V	TP
R_RXN00049	SPAC9E9.09c	1.74428	1	V	simple GPR	V	TP
R_XYLK	SPCPJ732.02c	1.74428	1	V	simple GPR	V	TP
R_TYRTAip	SPAC10F6.13c	1.74428	1	V	simple GPR	V	TP
R_RXN00196	SPAC25B8.09	1.74428	1	V	simple GPR	V	TP
R_LTA4H	SPCC1322.05c	1.74428	1	V	simple GPR	V	TP
R_r_3050	SPAC977.09c	1.74428	1	V	simple GPR	V	TP
R_NODOx	SPAC869.02c	1.74428	1	V	simple GPR	V	TP
R_LSERDHr	SPAC521.03	1.74428	1	V	simple GPR	V	TP
R_THIORDXni	SPBC1773.02c	1.74428	1	V	simple GPR	V	TP
R_r_3308	SPCC5E4.05c	1.74428	1	V	simple GPR	V	TP
R_r_3051	SPAC977.09c	1.74428	1	V	simple GPR	V	TP
R_r_2542	SPCC645.02	1.74428	1	V	simple GPR	V	TP
R_r_2545	SPCC645.02	1.74428	1	V	simple GPR	V	TP
R_r_2544	SPCC645.02	1.74428	1	V	simple GPR	V	TP
R_r_2304	SPAC922.06	1.74428	1	V	simple GPR	V	TP
R_r_4220	SPBC15D4.15	1.74428	1	V	simple GPR	V	TP
R_r_4223	SPBC2D10.09	1.74428	1	V	simple GPR	V	TP
R_r_2148	SPBC1105.15c	1.74428	1	V	simple GPR	V	TP
R_r_2165	SPAC4G9.15	1.74428	1	V	simple GPR	V	TP
R_r_2164	SPAC4G9.15	1.74428	1	V	simple GPR	V	TP
R_r_2167	SPAC4G9.15	1.74428	1	V	simple GPR	V	TP
R_r_2166	SPAC4G9.15	1.74428	1	V	simple GPR	V	TP
R_RXN00077	SPBC1683.06c	1.74428	1	V	simple GPR	V	TP
R_r_2160	SPAC1B2.03c	1.74428	1	V	simple GPR	V	TP
R_r_2163	SPAC4G9.15	1.74428	1	V	simple GPR	V	TP
R_r_2162	SPAC4G9.15	1.74428	1	V	simple GPR	V	TP
R_r_0627	SPBC32F12.01c	1.74428	1	V	simple GPR	V	TP
R_r_0623	SPBC32F12.01c	1.74428	1	V	simple GPR	V	TP
R_ACP1e	SPBC428.03c	1.74428	1	V	simple GPR	V	TP
R_r_4263	SPBC19C7.11	1.74428	1	V	simple GPR	V	TP
R_SHCHF	SPAC4D7.06c	1.74428	1	V	simple GPR	V	TP
R_NNAM	SPBC365.20c	1.74428	1	V	simple GPR	V	TP
R_NADDPp	SPBC1778.03c	1.74428	1	V	simple GPR	V	TP
R_r_2831	SPAC343.19	1.74428	1	V	simple GPR	V	TP
R_malt_t	SPAC2F3.08	1.74428	1	V	simple GPR	V	TP
R_RXN00038	SPAC9E9.09c	1.74428	1	V	simple GPR	V	TP
R_RXN00039	SPAC9E9.09c	1.74428	1	V	simple GPR	V	TP
R_RXN00320	SPBC428.11	1.74428	1	V	simple GPR	V	TP
R_RXN00149	SPAC2E1P3.04	1.74428	1	V	simple GPR	V	TP
R_RXN01328	SPAC56E4.03	1.74428	1	V	simple GPR	V	TP
R_RXN00144	SPAC2E1P3.04	1.74428	1	V	simple GPR	V	TP
R_RXN00145	SPAC922.07c	1.74428	1	V	simple GPR	V	TP
R_GLCGSDv	SPBC14C8.05c	1.74428	1	V	simple GPR	V	TP
R_r_3311	SPCC5E4.05c	1.74428	1	V	simple GPR	V	TP
R_r_3310	SPCC5E4.05c	1.74428	1	V	simple GPR	V	TP
R_SERTRSm	SPAC25B8.06c	1.74428	1	V	simple GPR	V	TP
R_SERt2m	SPAC17G6.15c	1.74428	1	V	simple GPR	V	TP
R_r_2800	SPBC16A3.10	1.74428	1	V	simple GPR	V	TP
R_r_2616	SPAC6G10.03c	1.74428	1	V	simple GPR	V	TP
R_r_2331	SPAC23D3.11	1.74428	1	V	simple GPR	V	TP
R_r_2718	SPBC16A3.10	1.74428	1	V	simple GPR	V	TP
R_r_3197	SPBC2G2.02	1.74428	1	V	simple GPR	V	TP
R_r_2766	SPBC16A3.10	1.74428	1	V	simple GPR	V	TP
R_CYTDK2	SPCC162.11c	1.74428	1	V	simple GPR	V	TP
R_r_2679	SPBC16A3.10	1.74428	1	V	simple GPR	V	TP
R_r_2413	SPCC1235.15	1.74428	1	V	simple GPR	V	TP
R_r_2689	SPBC16A3.10	1.74428	1	V	simple GPR	V	TP
R_r_2896	SPBC776.14	1.74428	1	V	simple GPR	V	TP
R_r_2670	SPBC16A3.10	1.74428	1	V	simple GPR	V	TP
R_r_2719	SPBC16A3.10	1.74428	1	V	simple GPR	V	TP
R_r_2972	SPBC776.14	1.74428	1	V	simple GPR	V	TP
R_r_2746	SPBC16A3.10	1.74428	1	V	simple GPR	V	TP
R_ATHRDHr	SPAC521.03	1.74428	1	V	simple GPR	V	TP
R_PYDXS	SPAC29B12.04	1.74428	1	V	simple GPR	V	TP
R_PYDXK	SPAC6F6.11c	1.74428	1	V	simple GPR	V	TP
R_THRA2	SPAC23H3.09c	1.74428	1	V	simple GPR	V	TP
R_r_3270	SPAC1A6.05c	1.74428	1	V	simple GPR	V	TP
R_r_3320	SPAC1A6.05c	1.74428	1	V	simple GPR	V	TP
R_r_3329	SPAC1A6.05c	1.74428	1	V	simple GPR	V	TP
R_r_2793	SPBC16A3.10	1.74428	1	V	simple GPR	V	TP
R_r_2600	SPAC6G10.03c	1.74428	1	V	simple GPR	V	TP
R_r_2879	SPBC3E7.01	1.74428	1	V	simple GPR	V	TP
R_ALCD24xim	SPAC5H10.06c	1.74428	1	V	simple GPR	V	TP
R_r_2479	SPAC31G5.15	1.74428	1	V	simple GPR	V	TP
R_r_2903	SPBC776.14	1.74428	1	V	simple GPR	V	TP
R_r_3278	SPAC1A6.05c	1.74428	1	V	simple GPR	V	TP
R_r_3079	SPAC977.09c	1.74428	1	V	simple GPR	V	TP
R_r_3034	SPAC977.09c	1.74428	1	V	simple GPR	V	TP
R_r_2735	SPBC16A3.10	1.74428	1	V	simple GPR	V	TP
R_ALCD23xim	SPAC5H10.06c	1.74428	1	V	simple GPR	V	TP
R_ME2m	SPCC794.12c	1.74428	1	V	simple GPR	V	TP
R_r_2950	SPBC776.14	1.74428	1	V	simple GPR	V	TP
R_r_3090	SPAC22F8.11	1.74428	1	V	simple GPR	V	TP
R_NTP2	SPBC713.07c	1.74428	1	V	simple GPR	V	TP
R_r_2694	SPBC16A3.10	1.74428	1	V	simple GPR	V	TP
R_r_2632	SPBC16A3.10	1.74428	1	V	simple GPR	V	TP
R_r_2692	SPBC16A3.10	1.74428	1	V	simple GPR	V	TP
R_r_2528	SPAC22A12.10	1.74428	1	V	simple GPR	V	TP
R_r_2764	SPBC16A3.10	1.74428	1	V	simple GPR	V	TP
R_r_3321	SPAC1A6.05c	1.74428	1	V	simple GPR	V	TP
R_GLUDy	SPCC622.12c	1.74428	1	V	simple GPR	V	TP
R_r_2949	SPBC776.14	1.74428	1	V	simple GPR	V	TP
R_r_2911	SPBC776.14	1.74428	1	V	simple GPR	V	TP
R_r_2472	SPAC31G5.15	1.74428	1	V	simple GPR	V	TP
R_VALTAim	SPBC428.02c	1.74428	1	V	simple GPR	V	TP
R_IPPMIa	SPAC9E9.03	1.74428	1	V	simple GPR	V	TP
R_IPPMIb	SPAC9E9.03	1.74428	1	V	simple GPR	V	TP
R_IPMD	SPBC1A4.02c	1.74428	1	V	simple GPR	V	TP
R_FMNRx	SPCC4B3.06c	1.74428	1	V	simple GPR	V	TP
R_r_2619	SPAC6G10.03c	1.74428	1	V	simple GPR	V	TP
R_r_2965	SPBC776.14	1.74428	1	V	simple GPR	V	TP
R_r_2476	SPAC31G5.15	1.74428	1	V	simple GPR	V	TP
R_r_3080	SPAC977.09c	1.74428	1	V	simple GPR	V	TP
R_r_2940	SPBC776.14	1.74428	1	V	simple GPR	V	TP
R_D_LACDm	SPBC713.03	1.74428	1	V	simple GPR	V	TP
R_NADtm	SPAC227.03c	1.74428	1	V	simple GPR	V	TP
R_r_2796	SPBC16A3.10	1.74428	1	V	simple GPR	V	TP
R_r_3078	SPAC977.09c	1.74428	1	V	simple GPR	V	TP
R_r_3193	SPBC2G2.02	1.74428	1	V	simple GPR	V	TP
R_r_3272	SPAC1A6.05c	1.74428	1	V	simple GPR	V	TP
R_r_2643	SPBC16A3.10	1.74428	1	V	simple GPR	V	TP
R_PYDXNO	SPAC1093.02	1.74428	1	V	simple GPR	V	TP
R_PYDXOR	SPAC9E9.11	1.74428	1	V	simple GPR	V	TP
R_r_2671	SPBC16A3.10	1.74428	1	V	simple GPR	V	TP
R_r_2943	SPBC776.14	1.74428	1	V	simple GPR	V	TP
R_UREA2t2	SPBC23G7.13c	1.74428	1	V	simple GPR	V	TP
R_r_2416	SPCC1235.15	1.74428	1	V	simple GPR	V	TP
R_r_2663	SPBC16A3.10	1.74428	1	V	simple GPR	V	TP
R_r_2990	SPBC776.14	1.74428	1	V	simple GPR	V	TP
R_r_2684	SPBC16A3.10	1.74428	1	V	simple GPR	V	TP
R_r_2785	SPBC16A3.10	1.74428	1	V	simple GPR	V	TP
R_r_2589	SPAC6G10.03c	1.74428	1	V	simple GPR	V	TP
R_r_3038	SPAC977.09c	1.74428	1	V	simple GPR	V	TP
R_r_2601	SPAC6G10.03c	1.74428	1	V	simple GPR	V	TP
R_r_2326	SPAC23D3.11	1.74428	1	V	simple GPR	V	TP
R_PSP_L	SPBC3H7.07c	1.74428	1	V	simple GPR	V	TP
R_r_2856	SPAC458.05	1.74428	1	V	simple GPR	V	TP
R_r_2617	SPAC6G10.03c	1.74428	1	V	simple GPR	V	TP
R_r_2613	SPAC6G10.03c	1.74428	1	V	simple GPR	V	TP
R_r_2612	SPAC6G10.03c	1.74428	1	V	simple GPR	V	TP
R_r_2623	SPBC16A3.10	1.74428	1	V	simple GPR	V	TP
R_r_3117	SPBC2G2.02	1.74428	1	V	simple GPR	V	TP
R_r_3181	SPBC2G2.02	1.74428	1	V	simple GPR	V	TP
R_r_2655	SPBC16A3.10	1.74428	1	V	simple GPR	V	TP
R_r_3284	SPAC1A6.05c	1.74428	1	V	simple GPR	V	TP
R_r_2783	SPBC16A3.10	1.74428	1	V	simple GPR	V	TP
R_r_3095	SPAC22F8.11	1.74428	1	V	simple GPR	V	TP
R_r_2974	SPBC776.14	1.74428	1	V	simple GPR	V	TP
R_r_3003	SPBC776.14	1.74428	1	V	simple GPR	V	TP
R_r_2747	SPBC16A3.10	1.74428	1	V	simple GPR	V	TP
R_r_3297	SPAC23C4.16c	1.74428	1	V	simple GPR	V	TP
R_r_3309	SPCC5E4.05c	1.74428	1	V	simple GPR	V	TP
R_r_2630	SPBC16A3.10	1.74428	1	V	simple GPR	V	TP
R_r_3151	SPBC2G2.02	1.74428	1	V	simple GPR	V	TP
R_r_3150	SPBC2G2.02	1.74428	1	V	simple GPR	V	TP
R_r_2653	SPBC16A3.10	1.74428	1	V	simple GPR	V	TP
R_r_2755	SPBC16A3.10	1.74428	1	V	simple GPR	V	TP
R_RXN00076	SPBC1683.06c	1.74428	1	V	simple GPR	V	TP
R_ALDD20ym	SPAC9E9.09c	1.74428	1	V	simple GPR	V	TP
R_RXN00046	SPAC9E9.09c	1.74428	1	V	simple GPR	V	TP
R_r_2790	SPBC16A3.10	1.74428	1	V	simple GPR	V	TP
R_r_2993	SPBC776.14	1.74428	1	V	simple GPR	V	TP
R_r_2932	SPBC776.14	1.74428	1	V	simple GPR	V	TP
R_r_2733	SPBC16A3.10	1.74428	1	V	simple GPR	V	TP
R_r_2748	SPBC16A3.10	1.74428	1	V	simple GPR	V	TP
R_r_2593	SPAC6G10.03c	1.74428	1	V	simple GPR	V	TP
R_r_2942	SPBC776.14	1.74428	1	V	simple GPR	V	TP
R_r_2640	SPBC16A3.10	1.74428	1	V	simple GPR	V	TP
R_r_2484	SPAC31G5.15	1.74428	1	V	simple GPR	V	TP
R_NTPP1	SPCC830.10	1.74428	1	V	simple GPR	V	TP
R_r_2811	SPBC16A3.10	1.74428	1	V	simple GPR	V	TP
R_r_2967	SPBC776.14	1.74428	1	V	simple GPR	V	TP
R_ALCD26xim	SPAC5H10.06c	1.74428	1	V	simple GPR	V	TP
R_r_2631	SPBC16A3.10	1.74428	1	V	simple GPR	V	TP
R_r_2664	SPBC16A3.10	1.74428	1	V	simple GPR	V	TP
R_r_2697	SPBC16A3.10	1.74428	1	V	simple GPR	V	TP
R_r_2518	SPBC3D6.05	1.74428	1	V	simple GPR	V	TP
R_r_2665	SPBC16A3.10	1.74428	1	V	simple GPR	V	TP
R_r_2205	SPBC18H10.02	1.74428	1	V	simple GPR	V	TP
R_RXN00341	SPBC1773.06c	1.74428	1	V	simple GPR	V	TP
R_RXN00344	SPBC1773.06c	1.74428	1	V	simple GPR	V	TP
R_r_2711	SPBC16A3.10	1.74428	1	V	simple GPR	V	TP
R_r_2951	SPBC776.14	1.74428	1	V	simple GPR	V	TP
R_r_2784	SPBC16A3.10	1.74428	1	V	simple GPR	V	TP
R_G3PDm	SPCC1223.03c	1.74428	1	V	simple GPR	V	TP
R_r_2698	SPBC16A3.10	1.74428	1	V	simple GPR	V	TP
R_r_3184	SPBC2G2.02	1.74428	1	V	simple GPR	V	TP
R_r_2743	SPBC16A3.10	1.74428	1	V	simple GPR	V	TP
R_ACS	SPCC191.02c	1.74428	1	V	simple GPR	V	TP
R_r_3276	SPAC1A6.05c	1.74428	1	V	simple GPR	V	TP
R_r_2756	SPBC16A3.10	1.74428	1	V	simple GPR	V	TP
R_r_2962	SPBC776.14	1.74428	1	V	simple GPR	V	TP
R_HSERTA	SPBC56F2.11	1.74428	1	V	simple GPR	V	TP
R_r_2652	SPBC16A3.10	1.74428	1	V	simple GPR	V	TP
R_r_3011	SPBC776.14	1.74428	1	V	simple GPR	V	TP
R_AHSERL2	SPBC428.11	1.74428	1	V	simple GPR	V	TP
R_r_2910	SPBC776.14	1.74428	1	V	simple GPR	V	TP
R_r_2675	SPBC16A3.10	1.74428	1	V	simple GPR	V	TP
R_r_2424	SPCC1235.15	1.74428	1	V	simple GPR	V	TP
R_r_2428	SPCC1235.15	1.74428	1	V	simple GPR	V	TP
R_r_3326	SPAC1A6.05c	1.74428	1	V	simple GPR	V	TP
R_FRD	SPAC17A2.05	1.74428	1	V	simple GPR	V	TP
R_FADH2tm	SPBC27B12.09c	1.74428	1	V	simple GPR	V	TP
R_r_3077	SPAC977.09c	1.74428	1	V	simple GPR	V	TP
R_r_2964	SPBC776.14	1.74428	1	V	simple GPR	V	TP
R_r_2857	SPAC458.05	1.74428	1	V	simple GPR	V	TP
R_r_2953	SPBC776.14	1.74428	1	V	simple GPR	V	TP
R_r_2779	SPBC16A3.10	1.74428	1	V	simple GPR	V	TP
R_r_2327	SPAC23D3.11	1.74428	1	V	simple GPR	V	TP
R_CHOLK	SPAC13G7.12c	1.74428	1	V	simple GPR	V	TP
R_r_3196	SPBC2G2.02	1.74428	1	V	simple GPR	V	TP
R_r_2981	SPBC776.14	1.74428	1	V	simple GPR	V	TP
R_r_2657	SPBC16A3.10	1.74428	1	V	simple GPR	V	TP
R_r_2597	SPAC6G10.03c	1.74428	1	V	simple GPR	V	TP
R_r_2895	SPBC776.14	1.74428	1	V	simple GPR	V	TP
R_r_2691	SPBC16A3.10	1.74428	1	V	simple GPR	V	TP
R_r_2644	SPBC16A3.10	1.74428	1	V	simple GPR	V	TP
R_r_2902	SPBC776.14	1.74428	1	V	simple GPR	V	TP
R_r_2730	SPBC16A3.10	1.74428	1	V	simple GPR	V	TP
R_r_2952	SPBC776.14	1.74428	1	V	simple GPR	V	TP
R_r_2197	SPBC18H10.02	1.74428	1	V	simple GPR	V	TP
R_r_2486	SPAC31G5.15	1.74428	1	V	simple GPR	V	TP
R_r_2687	SPBC16A3.10	1.74428	1	V	simple GPR	V	TP
R_r_2885	SPBC776.14	1.74428	1	V	simple GPR	V	TP
R_r_2688	SPBC16A3.10	1.74428	1	V	simple GPR	V	TP
R_r_2906	SPBC776.14	1.74428	1	V	simple GPR	V	TP
R_r_3029	SPCC4B3.04c	1.74428	1	V	simple GPR	V	TP
R_r_2995	SPBC776.14	1.74428	1	V	simple GPR	V	TP
R_r_2998	SPBC776.14	1.74428	1	V	simple GPR	V	TP
R_r_2985	SPBC776.14	1.74428	1	V	simple GPR	V	TP
R_r_3035	SPAC977.09c	1.74428	1	V	simple GPR	V	TP
R_r_2330	SPAC23D3.11	1.74428	1	V	simple GPR	V	TP
R_r_3322	SPAC1A6.05c	1.74428	1	V	simple GPR	V	TP
R_r_2795	SPBC16A3.10	1.74428	1	V	simple GPR	V	TP
R_r_3295	SPAC1A6.05c	1.74428	1	V	simple GPR	V	TP
R_r_2900	SPBC776.14	1.74428	1	V	simple GPR	V	TP
R_r_2794	SPBC16A3.10	1.74428	1	V	simple GPR	V	TP
R_r_3291	SPAC1A6.05c	1.74428	1	V	simple GPR	V	TP
R_r_2797	SPBC16A3.10	1.74428	1	V	simple GPR	V	TP
R_r_2668	SPBC16A3.10	1.74428	1	V	simple GPR	V	TP
R_r_2467	SPAC25B8.03	1.74428	1	V	simple GPR	V	TP
R_DHAD2m	SPAC17G8.06c	1.74428	1	V	simple GPR	V	TP
R_KARA2im	SPBC56F2.12	1.74428	1	V	simple GPR	V	TP
R_r_3155	SPBC2G2.02	1.74428	1	V	simple GPR	V	TP
R_r_2880	SPBC3E7.01	1.74428	1	V	simple GPR	V	TP
R_r_2802	SPBC16A3.10	1.74428	1	V	simple GPR	V	TP
R_r_2976	SPBC776.14	1.74428	1	V	simple GPR	V	TP
R_r_2805	SPBC16A3.10	1.74428	1	V	simple GPR	V	TP
R_r_3267	SPAC1A6.05c	1.74428	1	V	simple GPR	V	TP
R_IPPS	SPBC3E7.16c	1.74428	1	V	simple GPR	V	TP
R_r_2717	SPBC16A3.10	1.74428	1	V	simple GPR	V	TP
R_r_3030	SPCC4B3.04c	1.74428	1	V	simple GPR	V	TP
R_r_2780	SPBC16A3.10	1.74428	1	V	simple GPR	V	TP
R_r_2628	SPBC16A3.10	1.74428	1	V	simple GPR	V	TP
R_r_3271	SPAC1A6.05c	1.74428	1	V	simple GPR	V	TP
R_r_3279	SPAC1A6.05c	1.74428	1	V	simple GPR	V	TP
R_r_2585	SPAC6G10.03c	1.74428	1	V	simple GPR	V	TP
R_r_3325	SPAC1A6.05c	1.74428	1	V	simple GPR	V	TP
R_r_1220	SPAC2G11.13	1.74428	1	V	simple GPR	V	TP
R_TYRt6	SPBC12C2.13c	1.74428	1	V	simple GPR	V	TP
R_r_2970	SPBC776.14	1.74428	1	V	simple GPR	V	TP
R_r_2591	SPAC6G10.03c	1.74428	1	V	simple GPR	V	TP
R_r_2200	SPBC18H10.02	1.74428	1	V	simple GPR	V	TP
R_r_2201	SPBC18H10.02	1.74428	1	V	simple GPR	V	TP
R_r_2194	SPBC18H10.02	1.74428	1	V	simple GPR	V	TP
R_r_2195	SPBC18H10.02	1.74428	1	V	simple GPR	V	TP
R_r_2683	SPBC16A3.10	1.74428	1	V	simple GPR	V	TP
R_r_2629	SPBC16A3.10	1.74428	1	V	simple GPR	V	TP
R_r_3190	SPBC2G2.02	1.74428	1	V	simple GPR	V	TP
R_r_3074	SPAC977.09c	1.74428	1	V	simple GPR	V	TP
R_r_3073	SPAC977.09c	1.74428	1	V	simple GPR	V	TP
R_r_2768	SPBC16A3.10	1.74428	1	V	simple GPR	V	TP
R_r_3187	SPBC2G2.02	1.74428	1	V	simple GPR	V	TP
R_r_2982	SPBC776.14	1.74428	1	V	simple GPR	V	TP
R_r_2680	SPBC16A3.10	1.74428	1	V	simple GPR	V	TP
R_r_3044	SPAC977.09c	1.74428	1	V	simple GPR	V	TP
R_r_2744	SPBC16A3.10	1.74428	1	V	simple GPR	V	TP
R_r_2789	SPBC16A3.10	1.74428	1	V	simple GPR	V	TP
R_r_2667	SPBC16A3.10	1.74428	1	V	simple GPR	V	TP
R_r_3283	SPAC1A6.05c	1.74428	1	V	simple GPR	V	TP
R_r_2996	SPBC776.14	1.74428	1	V	simple GPR	V	TP
R_r_2648	SPBC16A3.10	1.74428	1	V	simple GPR	V	TP
R_G5SD	SPAC821.11	1.74428	1	V	simple GPR	V	TP
R_GLU5K	SPAC17H9.13c	1.74428	1	V	simple GPR	V	TP
R_r_2919	SPBC776.14	1.74428	1	V	simple GPR	V	TP
R_r_2701	SPBC16A3.10	1.74428	1	V	simple GPR	V	TP
R_MTHFD2i	SPBC1711.04	1.74428	1	V	simple GPR	V	TP
R_r_2887	SPBC776.14	1.74428	1	V	simple GPR	V	TP
R_r_2924	SPBC776.14	1.74428	1	V	simple GPR	V	TP
R_r_2914	SPBC776.14	1.74428	1	V	simple GPR	V	TP
R_r_2534	SPAC22A12.10	1.74428	1	V	simple GPR	V	TP
R_r_2806	SPBC16A3.10	1.74428	1	V	simple GPR	V	TP
R_r_2411	SPCC1235.15	1.74428	1	V	simple GPR	V	TP
R_r_3323	SPAC1A6.05c	1.74428	1	V	simple GPR	V	TP
R_L_LACD2cm	SPAPB1A11.03	1.74428	1	V	simple GPR	V	TP
R_r_2769	SPBC16A3.10	1.74428	1	V	simple GPR	V	TP
R_r_2708	SPBC16A3.10	1.74428	1	V	simple GPR	V	TP
R_NTPP7	SPCC830.10	1.74428	1	V	simple GPR	V	TP
R_ARGSS	SPBC428.05c	1.74428	1	V	simple GPR	V	TP
R_ARGSL	SPBC1539.03c	1.74428	1	V	simple GPR	V	TP
R_r_2705	SPBC16A3.10	1.74428	1	V	simple GPR	V	TP
R_r_2426	SPCC1235.15	1.74428	1	V	simple GPR	V	TP
R_r_0132	SPAC13G7.05	1.74428	1	V	simple GPR	V	TP
R_r_0127	SPAC13G7.05	1.74428	1	V	simple GPR	V	TP
R_GLUSx	SPAPB1E7.07	1.74428	1	V	simple GPR	V	TP
R_r_3252	SPCC1672.09	1.74428	1	V	simple GPR	V	TP
R_r_3253	SPCC1672.09	1.74428	1	V	simple GPR	V	TP
R_r_2999	SPBC776.14	1.74428	1	V	simple GPR	V	TP
R_r_2465	SPAC25B8.03	1.74428	1	V	simple GPR	V	TP
R_r_3027	SPCC4B3.04c	1.74428	1	V	simple GPR	V	TP
R_r_2464	SPAC25B8.03	1.74428	1	V	simple GPR	V	TP
R_r_3097	SPAC22F8.11	1.74428	1	V	simple GPR	V	TP
R_r_2751	SPBC16A3.10	1.74428	1	V	simple GPR	V	TP
R_r_2731	SPBC16A3.10	1.74428	1	V	simple GPR	V	TP
R_r_2422	SPCC1235.15	1.74428	1	V	simple GPR	V	TP
R_r_3274	SPAC1A6.05c	1.74428	1	V	simple GPR	V	TP
R_r_2329	SPAC23D3.11	1.74428	1	V	simple GPR	V	TP
R_RXN01663	SPCC11E10.05c	1.74428	1	V	simple GPR	V	TP
R_r_2477	SPAC31G5.15	1.74428	1	V	simple GPR	V	TP
R_r_3269	SPAC1A6.05c	1.74428	1	V	simple GPR	V	TP
R_r_3025	SPCC4B3.04c	1.74428	1	V	simple GPR	V	TP
R_RXN01426	SPAC1805.16c	1.74428	1	V	simple GPR	V	TP
R_r_2781	SPBC16A3.10	1.74428	1	V	simple GPR	V	TP
R_r_2898	SPBC776.14	1.74428	1	V	simple GPR	V	TP
R_r_3288	SPAC1A6.05c	1.74428	1	V	simple GPR	V	TP
R_r_2478	SPAC31G5.15	1.74428	1	V	simple GPR	V	TP
R_r_2475	SPAC31G5.15	1.74428	1	V	simple GPR	V	TP
R_r_2474	SPAC31G5.15	1.74428	1	V	simple GPR	V	TP
R_r_2473	SPAC31G5.15	1.74428	1	V	simple GPR	V	TP
R_D_LACt2	SPAPB1E7.08c	1.74428	1	V	simple GPR	V	TP
R_r_2334	SPBC16A3.10	1.74428	1	V	simple GPR	V	TP
R_MDRPD	SPAC20H4.05c	1.74428	1	V	simple GPR	V	TP
R_MTRI	SPBC23E6.10c	1.74428	1	V	simple GPR	V	TP
R_ADMDC	SPBP4H10.05c	1.74428	1	V	simple GPR	V	TP
R_MTAP	SPAC16C9.02c	1.74428	1	V	simple GPR	V	TP
R_SPMS	SPBC12C2.07c	1.74428	1	V	simple GPR	V	TP
R_LALDO3	SPAC513.07	1.74428	1	V	simple GPR	V	TP
R_LCADi	SPAC513.07	1.74428	1	V	simple GPR	V	TP
R_r_3031	SPCC4B3.04c	1.74428	1	V	simple GPR	V	TP
R_r_2786	SPBC16A3.10	1.74428	1	V	simple GPR	V	TP
R_r_2773	SPBC16A3.10	1.74428	1	V	simple GPR	V	TP
R_GTHS	SPAC3F10.04	1.74428	1	V	simple GPR	V	TP
R_GLUCYS	SPAC22F3.10c	1.74428	1	V	simple GPR	V	TP
R_OPAH	SPAC11D3.15	1.74428	1	V	simple GPR	V	TP
R_GGCLUT2	SPBC31F10.03	1.74428	1	V	simple GPR	V	TP
R_AMPTASECG	SPBC1198.08	1.74428	1	V	simple GPR	V	TP
R_r_2325	SPAC23D3.11	1.74428	1	V	simple GPR	V	TP
R_FUMtr	SPAPB8E5.03	1.74428	1	V	simple GPR	V	TP
R_r_2727	SPBC16A3.10	1.74428	1	V	simple GPR	V	TP
R_r_2658	SPBC16A3.10	1.74428	1	V	simple GPR	V	TP
R_r_2762	SPBC16A3.10	1.74428	1	V	simple GPR	V	TP
R_r_3189	SPBC2G2.02	1.74428	1	V	simple GPR	V	TP
R_GUAD	SPCC1672.03c	1.74428	1	V	simple GPR	V	TP
R_XPPT	SPAC23C11.13c	1.74428	1	V	simple GPR	V	TP
R_r_2882	SPBC3E7.01	1.74428	1	V	simple GPR	V	TP
R_r_2759	SPBC16A3.10	1.74428	1	V	simple GPR	V	TP
R_r_2905	SPBC776.14	1.74428	1	V	simple GPR	V	TP
R_DDPA	SPAC24H6.10c	1.74428	1	V	simple GPR	V	TP
R_r_2777	SPBC16A3.10	1.74428	1	V	simple GPR	V	TP
R_r_2647	SPBC16A3.10	1.74428	1	V	simple GPR	V	TP
R_r_3192	SPBC2G2.02	1.74428	1	V	simple GPR	V	TP
R_ALCD22xim	SPAC5H10.06c	1.74428	1	V	simple GPR	V	TP
R_r_3282	SPAC1A6.05c	1.74428	1	V	simple GPR	V	TP
R_r_2809	SPBC16A3.10	1.74428	1	V	simple GPR	V	TP
R_r_2419	SPCC1235.15	1.74428	1	V	simple GPR	V	TP
R_r_3188	SPBC2G2.02	1.74428	1	V	simple GPR	V	TP
R_r_3198	SPBC2G2.02	1.74428	1	V	simple GPR	V	TP
R_r_3292	SPAC1A6.05c	1.74428	1	V	simple GPR	V	TP
R_r_2641	SPBC16A3.10	1.74428	1	V	simple GPR	V	TP
R_r_3280	SPAC1A6.05c	1.74428	1	V	simple GPR	V	TP
R_r_2740	SPBC16A3.10	1.74428	1	V	simple GPR	V	TP
R_NADH2_u6mm	SPBC947.15c	1.74428	1	V	simple GPR	V	TP
R_r_2469	SPAC25B8.03	1.74428	1	V	simple GPR	V	TP
R_r_2987	SPBC776.14	1.74428	1	V	simple GPR	V	TP
R_r_3072	SPAC977.09c	1.74428	1	V	simple GPR	V	TP
R_r_3152	SPBC2G2.02	1.74428	1	V	simple GPR	V	TP
R_r_2707	SPBC16A3.10	1.74428	1	V	simple GPR	V	TP
R_r_3154	SPBC2G2.02	1.74428	1	V	simple GPR	V	TP
R_r_3156	SPBC2G2.02	1.74428	1	V	simple GPR	V	TP
R_r_3157	SPBC2G2.02	1.74428	1	V	simple GPR	V	TP
R_r_2750	SPBC16A3.10	1.74428	1	V	simple GPR	V	TP
R_r_2703	SPBC16A3.10	1.74428	1	V	simple GPR	V	TP
R_PUNP3	SPAC1805.16c	1.74428	1	V	simple GPR	V	TP
R_r_2508	SPBC337.16	1.74428	1	V	simple GPR	V	TP
[truncated: 108 more rows]
